# Supplementary material for: Brown Adipose Tissue Sheds Extracellular Vesicles That Carry Potential Biomarkers of Metabolic and Thermogenesis Activity Which Are Affected by High Fat Diet Intervention
Source: Int J Mol Sci. 2022 Sep 16;23(18):10826. doi: 10.3390/ijms231810826 (PMC9504916; doi:10.3390/ijms231810826)
Supplement: Supplementary file 1 [file ijms-23-10826-s001.zip]

Archive with 8 entries (8 files):
- FIGURE S1.png
- FIGURE S2.png
- FIGURE S3.png
- Publication Licenses.zip
- Supplementary Materials file 1.pdf
- Supplementary Materials file 2.pdf
- Supplementary Materials file 3.xlsx
- TABLES S1-S11.xlsx
