# Supplementary material for: Brown Adipose Tissue Sheds Extracellular Vesicles That Carry Potential Biomarkers of Metabolic and Thermogenesis Activity Which Are Affected by High Fat Diet Intervention
Source: Int J Mol Sci. 2022 Sep 16;23(18):10826. doi: 10.3390/ijms231810826 (PMC9504916; doi:10.3390/ijms231810826)
Supplement: Supplementary file 1 [file ijms-23-10826-s001.zip › Supplementary Materials file 3.xlsx]

## Sheet: Analyse
SAMPLES	UCP1				ACLY				Vimentin				FAS				Ceruloplasmin				Perilipin				FABP4				CD14				CAV1
	M1	M2	M3	M4	M1	M2	M3	M4	M1	M2	M3	M4	M1	M2	M3	M4	M1	M2	M3	M4	M1	M2	M3	M4	M1	M2	M3	M4	M1	M2	M3	M4	M1	M2	M3	M4
SAT LEAN	3384335	254364	1279071	2341134	1728648	459556	1605991	1509749	7275355	9202326	5217447	8515376	1473991	97828	3369154	952213	6929083	3310870	5968790	3373719	1278820	3019134	1753061	3173305	431971	843163	2846891	5759811	8578598	15308054	8028669	11950276	3365962	1464355	4708255	314728
VAT LEAN	1760456	254364	66182	2583912	843678	533192	1319820	9293933	7464355	5618376	8478326	5141962	452021	707778	1067527	1042263	5591134	1412234	91607	2699719	3315012	1860083	959937	2407841	603456	764062	33536	3048033	4494598	6988468	3009548	1037335	209678	226849	310518	95192
BAT LEAN	7116054	4192447	5434209	9114569	17815376	10597376	11887719	20979296	5814355	8088376	3478841	10463841	4760062	5924933	6208083	2928456	6988962	1622527	637435	1679648	5287305	5378861	2.6059e+06	1259941	1964770	2152012	1726941	7418033	2175991	2778548	3433719	4255134	2165790	93536	4642406	930749
SAT OBESE	732092	268435	928935	529799	524092	78950	764163	870589	5402355	6973033	7535497	6404962	1548113	396657	738163	1687678	993284	2253184	1029263	5301154	1496234	3661962	1.27172e+06	3319841	449556	1296406	133192	6958276	2830062	4997811	1812648	941355	265113	8455205	5954497	251728
VAT OBESE	727749	268435	946168	4053205	821870	1132749	1364770	84364	7919355	12362134	13588205	11906598	680042	864607	1206556	1716092	1181042	2917184	1242870	8095548	3297456	3482305	1.82561e+06	6874790	764799	2979770	133192	1451637	3186477	5325305	5475184	1163406	486113	3558669	4552205	147899
BAT OBESE	11451125	11995418	9.30877e+06	14765347	3198426	1508305	1384234	2493569	7490527	7779619	8706861	7049376	4043598	4432598	4834640	5697548	1088690	2027406	1612305	1994903	7017426	8378397	3.09276e+06	5076719	9275347	6504962	6951276	10431933	2076527	3460740	2236698	6244962	7990004	7299861	7624690	3091406
																											CAV1
																											Number of families	1
																											Number of comparisons per family	5
																											Alpha	0.05
																											Dunnett's multiple comparisons test	Mean Diff,	95% CI of diff,	Significant?	Summary
																											LEAN BAT vs. LEAN SAT	1835000	-2,259e+006 to 5,929e+006	No	ns
																											LEAN BAT vs. LEAN VAT	2126000	-1,968e+006 to 6,220e+006	No	ns
																											LEAN BAT vs. OBESE SAT	2048000	-2,046e+006 to 6,142e+006	No	ns
																											LEAN BAT vs. OBESE VAT	1533000	-2,561e+006 to 5,627e+006	No	ns
																											LEAN BAT vs. OBESE BAT	1496000	-2,598e+006 to 5,590e+006	No	ns
																											Test details	Mean 1	Mean 2	Mean Diff,	SE of diff,	n1	n2	q	DF
																											LEAN BAT vs. LEAN SAT	7737000	5902000	1835000	1483000	4	4	1.238	18
																											LEAN BAT vs. LEAN VAT	7737000	5611000	2126000	1483000	4	4	1.434	18
																											LEAN BAT vs. OBESE SAT	7737000	5690000	2048000	1483000	4	4	1.381	18
																											LEAN BAT vs. OBESE VAT	7737000	6204000	1533000	1483000	4	4	1.034	18
																											LEAN BAT vs. OBESE BAT	7737000	6242000	1496000	1483000	4	4	1.009	18
																								DF
																								18
																								18
																								18
																								18
																								18
																								DF
																								18
																								18
																								18
																								18
																								18
																								DF
																								18
																								18
																								18
																								18
																								18
