# Supplementary material for: Brown Adipose Tissue Sheds Extracellular Vesicles That Carry Potential Biomarkers of Metabolic and Thermogenesis Activity Which Are Affected by High Fat Diet Intervention
Source: Int J Mol Sci. 2022 Sep 16;23(18):10826. doi: 10.3390/ijms231810826 (PMC9504916; doi:10.3390/ijms231810826)
Supplement: Supplementary file 1 [file ijms-23-10826-s001.zip › TABLES S1-S11.xlsx]

## Sheet: SUPPL. TABLE S1 DDA SAT EVs
	ALL IDENTIFIED PROTEINS IN LEAN AND OBESE SUBCUTANEOUS ADIPOSE TISSUE EVS (at least in 3 of 4 independent samples)
	ENTRY	PROTEIN NAME	LEAN	OBESE
	P62260	14-3-3 protein epsilon
	P61983	14-3-3 protein gamma
	P63102	14-3-3 protein zeta/delta
	P62250	40S ribosomal protein S16
	P38983	40S ribosomal protein SA
	Q794F9	4F2 cell-surface antigen heavy chain
	Q9JLJ3	4-trimethylaminobutyraldehyde dehydrogenase
	P21588	5'-nucleotidase
	P63039	60 kDa heat shock protein, mitochondrial
	P19945	60S acidic ribosomal protein P0
	P19944	60S acidic ribosomal protein P1
	P02401	60S acidic ribosomal protein P2
	P62907	60S ribosomal protein L10a
	P23358	60S ribosomal protein L12
	P12001	60S ribosomal protein L18
	P05426	60S ribosomal protein L7
	P85968	6-phosphogluconate dehydrogenase, decarboxylating
	P33436	72 kDa type IV collagenase
	P68136	Actin, alpha skeletal muscle
	P60711	Actin, cytoplasmic 1
	P63259	Actin, cytoplasmic 2
	Q4KLF8	Actin-related protein 2/3 complex subunit 5
	P36972	Adenine phosphoribosyltransferase
	Q08163	Adenylyl cyclase-associated protein 1
	Q09073	ADP/ATP translocase 2
	P84079	ADP-ribosylation factor 1
	P51635	Alcohol dehydrogenase [NADP(+)]
	P07943	Aldose reductase
	P17475	Alpha-1-antiproteinase
	P14046	Alpha-1-inhibitor 3
	Q63041	Alpha-1-macroglobulin
	P24090	Alpha-2-HS-glycoprotein
	Q9Z1P2	Alpha-actinin-1
	Q9QXQ0	Alpha-actinin-4
	P04764	Alpha-enolase
	P15684	Aminopeptidase N
	P47820	Angiotensin-converting enzyme
	P00762	Anionic trypsin-1
	P07150	Annexin A1
	Q07936	Annexin A2
	P14669	Annexin A3
	P55260	Annexin A4
	P14668	Annexin A5
	P48037	Annexin A6
	Q4FZU6	Annexin A8
	Q63493	Antigen-presenting glycoprotein CD1d
	P02650	Apolipoprotein E
	P15999	ATP synthase subunit alpha, mitochondrial
	P10719	ATP synthase subunit beta, mitochondrial
	P16638	ATP-citrate synthase
	P23562	Band 3 anion transport protein
	P26453	Basigin
	P26644	Beta-2-glycoprotein 1
	P07151	Beta-2-microglobulin
	P47853	Biglycan
	P35565	Calnexin
	P97571	Calpain-1 catalytic subunit
	Q07009	Calpain-2 catalytic subunit
	P18418	Calreticulin
	P12369	cAMP-dependent protein kinase type II-beta regulatory subunit
	P27139	Carbonic anhydrase 2
	P14141	Carbonic anhydrase 3
	P47727	Carbonyl reductase [NADPH] 1
	P16303	Carboxylesterase 1D
	P04762	Catalase
	P24268	Cathepsin D
	Q6AY20	Cation-dependent mannose-6-phosphate receptor
	P85125	Caveolae-associated protein 1
	P41350	Caveolin-1
	Q2IBC5	Caveolin-2
	Q9QZA6	CD151 antigen
	P26051	CD44 antigen
	P27274	CD59 glycoprotein
	P28648	CD63 antigen
	Q62745	CD81 antigen
	O70352	CD82 antigen
	P40241	CD9 antigen
	Q1WIM3	Cell adhesion molecule 3
	Q8CFN2	Cell division control protein 42 homolog
	Q9EPF2	Cell surface glycoprotein MUC18
	P13635	Ceruloplasmin
	Q6MG61	Chloride intracellular channel protein 1
	Q8VII6	Choline transporter-like protein 1
	P11442	Clathrin heavy chain 1
	P05371	Clusterin
	O08619	Coagulation factor XIII A chain
	P45592	Cofilin-1
	P02454	Collagen alpha-1(I) chain
	P02466	Collagen alpha-2(I) chain
	P01026	Complement C3
	P08649	Complement C4
	Q63135	Complement component receptor 1-like protein
	Q5BJS7	Copine-9
	P48199	C-reactive protein
	P07335	Creatine kinase B-type
	P49301	C-type lectin domain family 10 member A
	Q0H8B9	C-type lectin domain family 2 member D11
	Q4TU93	C-type mannose receptor 2
	P14841	Cystatin-C
	Q63270	Cytoplasmic aconitate hydratase
	Q68FS4	Cytosol aminopeptidase
	Q6Q0N1	Cytosolic non-specific dipeptidase
	Q01129	Decorin
	Q7M0E3	Destrin
	Q01205	Dihydrolipoyllysine-residue succinyltransferase component of 2-oxoglutarate dehydrogenase complex, mitochondrial
	P47942	Dihydropyrimidinase-related protein 2
	P31430	Dipeptidase 1
	Q9EPB1	Dipeptidyl peptidase 2
	P14740	Dipeptidyl peptidase 4
	P07153	Dolichyl-diphosphooligosaccharide--protein glycosyltransferase subunit 1
	Q62940	E3 ubiquitin-protein ligase NEDD4
	O35795	Ectonucleoside triphosphate diphosphohydrolase 2
	P97675	Ectonucleotide pyrophosphatase/phosphodiesterase family member 3
	Q641Z6	EH domain-containing protein 1
	Q4V8H8	EH domain-containing protein 2
	P62630	Elongation factor 1-alpha 1
	P05197	Elongation factor 2
	P06761	Endoplasmic reticulum chaperone BiP
	Q66HD0	Endoplasmin
	O54698	Equilibrative nucleoside transporter 1
	Q5RKI1	Eukaryotic initiation factor 4A-II
	Q9Z1X1	Extended synaptotagmin-1
	Q3T1K5	F-actin-capping protein subunit alpha-2
	Q5XI32	F-actin-capping protein subunit beta
	P12785	Fatty acid synthase
	P70623	Fatty acid-binding protein, adipocyte
	P19132	Ferritin heavy chain
	Q9QX79	Fetuin-B
	P06399	Fibrinogen alpha chain
	P14480	Fibrinogen beta chain
	P02680	Fibrinogen gamma chain
	P04937	Fibronectin
	P05065	Fructose-bisphosphate aldolase A
	P25093	Fumarylacetoacetase
	P11762	Galectin-1
	P08699	Galectin-3
	Q63544	Gamma-synuclein
	Q68FP1	Gelsolin
	Q6P6V0	Glucose-6-phosphate isomerase
	P10860	Glutamate dehydrogenase 1, mitochondrial
	P09606	Glutamine synthetase
	Q4KMC4	Glutamine--fructose-6-phosphate aminotransferase [isomerizing] 2
	P50123	Glutamyl aminopeptidase
	P23764	Glutathione peroxidase 3
	P04904	Glutathione S-transferase alpha-3
	P04905	Glutathione S-transferase Mu 1
	P08010	Glutathione S-transferase Mu 2
	P04906	Glutathione S-transferase P
	P04797	Glyceraldehyde-3-phosphate dehydrogenase
	O35077	Glycerol-3-phosphate dehydrogenase [NAD(+)], cytoplasmic
	P09811	Glycogen phosphorylase, liver form
	Q9WTT6	Guanine deaminase
	P04897	Guanine nucleotide-binding protein G(i) subunit alpha-2
	P54311	Guanine nucleotide-binding protein G(I)/G(S)/G(T) subunit beta-1
	P54313	Guanine nucleotide-binding protein G(I)/G(S)/G(T) subunit beta-2
	P08753	Guanine nucleotide-binding protein G(k) subunit alpha
	P0DMW1	Heat shock 70 kDa protein 1B
	P63018	Heat shock cognate 71 kDa protein
	P82995	Heat shock protein HSP 90-alpha
	P34058	Heat shock protein HSP 90-beta
	P01946	Hemoglobin subunit alpha-1/2
	P02091	Hemoglobin subunit beta-1
	P11517	Hemoglobin subunit beta-2
	P20059	Hemopexin
	P62959	Histidine triad nucleotide-binding protein 1
	P15865	Histone H1.4
	D3ZBN0	Histone H1.5
	P0CC09	Histone H2A type 2-A
	Q00715	Histone H2B type 1
	Q6LED0	Histone H3.1
	P62804	Histone H4
	P50503	Hsc70-interacting protein
	P27605	Hypoxanthine-guanine phosphoribosyltransferase
	P20759	Ig gamma-1 chain C region
	P20760	Ig gamma-2A chain C region
	P20761	Ig gamma-2B chain C region
	P01835	Ig kappa chain C region, B allele
	Q63258	Integrin alpha-7
	P49134	Integrin beta-1
	P26376	Interferon-induced transmembrane protein 3
	P41562	Isocitrate dehydrogenase [NADP] cytoplasmic
	Q6IFW6	Keratin, type I cytoskeletal 10
	Q6IFU8	Keratin, type I cytoskeletal 17
	Q63279	Keratin, type I cytoskeletal 19
	Q6IFU7	Keratin, type I cytoskeletal 42
	Q6IMF3	Keratin, type II cytoskeletal 1
	Q6IG02	Keratin, type II cytoskeletal 2 epidermal
	Q6P6Q2	Keratin, type II cytoskeletal 5
	Q4FZU2	Keratin, type II cytoskeletal 6A
	Q6IG05	Keratin, type II cytoskeletal 75
	Q10758	Keratin, type II cytoskeletal 8
	P70490	Lactadherin
	P15800	Laminin subunit beta-2
	Q9R0J8	Legumain
	P97629	Leucyl-cystinyl aminopeptidase
	P97829	Leukocyte surface antigen CD47
	Q06000	Lipoprotein lipase
	P04642	L-lactate dehydrogenase A chain
	P42123	L-lactate dehydrogenase B chain
	P18163	Long-chain-fatty-acid--CoA ligase 1
	P51886	Lumican
	P14562	Lysosome-associated membrane glycoprotein 1
	P17046	Lysosome-associated membrane glycoprotein 2
	P30904	Macrophage migration inhibitory factor
	Q6AYC4	Macrophage-capping protein
	Q62667	Major vault protein
	O88989	Malate dehydrogenase, cytoplasmic
	P04636	Malate dehydrogenase, mitochondrial
	P09650	Mast cell protease 1
	Q10739	Matrix metalloproteinase-14
	O08590	Membrane primary amine oxidase
	P30120	Metalloproteinase inhibitor 1
	Q5RKL5	Metalloreductase STEAP3
	Q4V8K1	Metalloreductase STEAP4
	Q8VIF7	Methanethiol oxidase
	O35763	Moesin
	P53987	Monocarboxylate transporter 1
	Q63691	Monocyte differentiation antigen CD14
	Q03626	Murinoglobulin-1
	Q6VBQ5	Myeloid-associated differentiation marker
	Q64119	Myosin light polypeptide 6
	P18666	Myosin regulatory light chain 12B
	Q62812	Myosin-9
	P30009	Myristoylated alanine-rich C-kinase substrate
	Q6MG60	N(G),N(G)-dimethylarginine dimethylaminohydrolase 2
	P20070	NADH-cytochrome b5 reductase 3
	P13697	NADP-dependent malic enzyme
	P07861	Neprilysin
	P21263	Nestin
	P97546	Neuroplastin
	P08460	Nidogen-1 (Fragment)
	B5DFC9	Nidogen-2
	P19804	Nucleoside diphosphate kinase B
	P10111	Peptidyl-prolyl cis-trans isomerase A
	P24368	Peptidyl-prolyl cis-trans isomerase B
	Q63716	Peroxiredoxin-1
	P35704	Peroxiredoxin-2
	Q9R063	Peroxiredoxin-5, mitochondrial
	O35244	Peroxiredoxin-6
	P31044	Phosphatidylethanolamine-binding protein 1
	P16617	Phosphoglycerate kinase 1
	P25113	Phosphoglycerate mutase 1
	P97544	Phospholipid phosphatase 3
	P11505	Plasma membrane calcium-transporting ATPase 1
	Q6P734	Plasma protease C1 inhibitor
	P20961	Plasminogen activator inhibitor 1
	P06765	Platelet factor 4
	Q07969	Platelet glycoprotein 4
	O35264	Platelet-activating factor acetylhydrolase IB subunit beta
	P20786	Platelet-derived growth factor receptor alpha
	Q63429	Polyubiquitin-C
	P62963	Profilin-1
	Q9QZA2	Programmed cell death 6-interacting protein
	Q9EQP5	Prolargin
	P10960	Prosaposin
	Q62786	Prostaglandin F2 receptor negative regulator
	P18422	Proteasome subunit alpha type-3
	P34064	Proteasome subunit alpha type-5
	P60901	Proteasome subunit alpha type-6
	P48004	Proteasome subunit alpha type-7
	P04785	Protein disulfide-isomerase
	P11598	Protein disulfide-isomerase A3
	Q63081	Protein disulfide-isomerase A6
	Q62902	Protein ERGIC-53
	P05943	Protein S100-A10
	Q6B345	Protein S100-A11
	P05964	Protein S100-A6
	O88767	Protein/nucleic acid deglycase DJ-1
	Q6P742	Proteolipid protein 2
	P85973	Purine nucleoside phosphorylase
	P11980	Pyruvate kinase PKM
	P50399	Rab GDP dissociation inhibitor beta
	P29826	Rano class II histocompatibility antigen, B-1 beta chain
	P18211	Rano class II histocompatibility antigen, D-1 beta chain
	Q6RUV5	Ras-related C3 botulinum toxin substrate 1
	P62494	Ras-related protein Rab-11A
	Q6NYB7	Ras-related protein Rab-1A
	P05712	Ras-related protein Rab-2A
	M0RC99	Ras-related protein Rab-5A
	P09527	Ras-related protein Rab-7a
	P35280	Ras-related protein Rab-8A
	Q62636	Ras-related protein Rap-1b
	D3Z8L7	Ras-related protein R-Ras
	B2RZ37	Receptor expression-enhancing protein 5
	P63245	Receptor of activated protein C kinase 1
	P04157	Receptor-type tyrosine-protein phosphatase C
	Q6RJR6	Reticulon-3
	Q9JK11	Reticulon-4
	P04916	Retinol-binding protein 4
	Q7TP54	Rho family-interacting cell polarization regulator 2
	Q5XI73	Rho GDP-dissociation inhibitor 1
	P29315	Ribonuclease inhibitor
	P16391	RT1 class I histocompatibility antigen, AA alpha chain
	Q91Y81	Septin-2
	Q9WVC0	Septin-7
	B0BNF1	Septin-8
	Q9QZK5	Serine protease HTRA1
	P05545	Serine protease inhibitor A3K
	P05544	Serine protease inhibitor A3L
	P09006	Serine protease inhibitor A3N
	P12346	Serotransferrin
	P29457	Serpin H1
	P02770	Serum albumin
	P06685	Sodium/potassium-transporting ATPase subunit alpha-1
	Q63377	Sodium/potassium-transporting ATPase subunit beta-3
	P19357	Solute carrier family 2, facilitated glucose transporter member 4
	P16975	SPARC
	P16086	Spectrin alpha chain, non-erythrocytic 1
	P03957	Stromelysin-1
	Q3MIE4	Synaptic vesicle membrane protein VAT-1 homolog
	Q9JI92	Syntenin-1
	Q6P502	T-complex protein 1 subunit gamma
	P11232	Thioredoxin
	P01830	Thy-1 membrane glycoprotein
	Q2MHH0	Trafficking regulator of GLUT4 1
	P61589	Transforming protein RhoA
	Q5XFX0	Transgelin-2
	P46462	Transitional endoplasmic reticulum ATPase
	P50137	Transketolase
	P63029	Translationally-controlled tumor protein
	Q63584	Transmembrane emp24 domain-containing protein 10
	Q5I0E7	Transmembrane emp24 domain-containing protein 9
	P02767	Transthyretin
	P48500	Triosephosphate isomerase
	P68370	Tubulin alpha-1A chain
	Q6P9V9	Tubulin alpha-1B chain
	P85108	Tubulin beta-2A chain
	Q6P9T8	Tubulin beta-4B chain
	P69897	Tubulin beta-5 chain
	O70199	UDP-glucose 6-dehydrogenase
	Q63355	Unconventional myosin-Ic
	P63045	Vesicle-associated membrane protein 2
	P31000	Vimentin
	107	Vinculin
	P04276	Vitamin D-binding protein
	Q5RKI0	WD repeat-containing protein 1
	Q99MA2	Xaa-Pro aminopeptidase 2
	P22985	Xanthine dehydrogenase/oxidase

## Sheet: SUPPL. TABLE S2 DDA VAT EVs
	ALL IDENTIFIED PROTEINS IN LEAN AND OBESE VISCERAL ADIPOSE TISSUE EVS (at least in 3 of 4 independent samples)
	ENTRY	PROTEIN NAME	LEAN	OBESE
	P26772	10 kDa heat shock protein, mitochondrial
	P62260	14-3-3 protein epsilon
	P61983	14-3-3 protein gamma
	P63102	14-3-3 protein zeta/delta
	P13437	3-ketoacyl-CoA thiolase, mitochondrial
	P62250	40S ribosomal protein S16
	P62703	40S ribosomal protein S4, X isoform
	P38983	40S ribosomal protein SA
	Q9JLJ3	4-trimethylaminobutyraldehyde dehydrogenase
	P21588	5'-nucleotidase
	P63039	60 kDa heat shock protein, mitochondrial
	P19945	60S acidic ribosomal protein P0
	P19944	60S acidic ribosomal protein P1
	P02401	60S acidic ribosomal protein P2
	P62907	60S ribosomal protein L10a
	P23358	60S ribosomal protein L12
	Q63507	60S ribosomal protein L14
	P12001	60S ribosomal protein L18
	P85968	6-phosphogluconate dehydrogenase, decarboxylating
	P68136	Actin, alpha skeletal muscle
	P63259	Actin, cytoplasmic 2
	Q5M7U6	Actin-related protein 2
	P36972	Adenine phosphoribosyltransferase
	P10760	Adenosylhomocysteinase
	Q08163	Adenylyl cyclase-associated protein 1
	P51635	Alcohol dehydrogenase [NADP(+)]
	P07943	Aldose reductase
	P14046	Alpha-1-inhibitor 3
	Q9Z1P2	Alpha-actinin-1
	P04764	Alpha-enolase
	P15684	Aminopeptidase N
	P00762	Anionic trypsin-1
	P07150	Annexin A1
	Q07936	Annexin A2
	P14669	Annexin A3
	P55260	Annexin A4
	P14668	Annexin A5
	P48037	Annexin A6
	P15999	ATP synthase subunit alpha, mitochondrial
	P10719	ATP synthase subunit beta, mitochondrial
	P16638	ATP-citrate synthase
	P23562	Band 3 anion transport protein
	Q9R1T1	Barrier-to-autointegration factor
	P26453	Basigin
	P07151	Beta-2-microglobulin
	P47853	Biglycan
	P27139	Carbonic anhydrase 2
	P14141	Carbonic anhydrase 3
	P47727	Carbonyl reductase [NADPH] 1
	P16303	Carboxylesterase 1D
	P04762	Catalase
	P07154	Cathepsin L1
	P08426	Cationic trypsin-3
	P85125	Caveolae-associated protein 1
	P41350	Caveolin-1
	P27274	CD59 glycoprotein
	P40241	CD9 antigen
	P13635	Ceruloplasmin
	Q6MG61	Chloride intracellular channel protein 1
	Q8VHF5	Citrate synthase, mitochondrial
	P11442	Clathrin heavy chain 1
	P05371	Clusterin
	P02454	Collagen alpha-1(I) chain
	P02466	Collagen alpha-2(I) chain
	P08649	Complement C4
	Q02874	Core histone macro-H2A.1
	Q91ZN1	Coronin-1A
	P07335	Creatine kinase B-type
	P97536	Cullin-associated NEDD8-dissociated protein 1
	P14841	Cystatin-C
	Q64611	Cysteine sulfinic acid decarboxylase
	Q63270	Cytoplasmic aconitate hydratase
	Q68FS4	Cytosol aminopeptidase
	Q01129	Decorin
	Q01205	Dihydrolipoyllysine-residue succinyltransferase component of 2-oxoglutarate dehydrogenase complex, mitochondrial
	P47942	Dihydropyrimidinase-related protein 2
	P31430	Dipeptidase 1
	P14740	Dipeptidyl peptidase 4
	O35795	Ectonucleoside triphosphate diphosphohydrolase 2
	P97675	Ectonucleotide pyrophosphatase/phosphodiesterase family member 3
	Q641Z6	EH domain-containing protein 1
	Q4V8H8	EH domain-containing protein 2
	Q99372	Elastin
	P62630	Elongation factor 1-alpha 1
	Q68FR6	Elongation factor 1-gamma
	P05197	Elongation factor 2
	P06761	Endoplasmic reticulum chaperone BiP
	Q66HD0	Endoplasmin
	P23965	Enoyl-CoA delta isomerase 1, mitochondrial
	Q5RKI1	Eukaryotic initiation factor 4A-II
	Q3T1K5	F-actin-capping protein subunit alpha-2
	Q5XI32	F-actin-capping protein subunit beta
	P85845	Fascin
	P12785	Fatty acid synthase
	P70623	Fatty acid-binding protein, adipocyte
	P06399	Fibrinogen alpha chain
	P14480	Fibrinogen beta chain
	P02680	Fibrinogen gamma chain
	P04937	Fibronectin
	Q9WVH8	Fibulin-5
	P05065	Fructose-bisphosphate aldolase A
	P25093	Fumarylacetoacetase
	P11762	Galectin-1
	O70513	Galectin-3-binding protein
	Q63544	Gamma-synuclein
	Q68FP1	Gelsolin
	Q6P6V0	Glucose-6-phosphate isomerase
	P10860	Glutamate dehydrogenase 1, mitochondrial
	P50123	Glutamyl aminopeptidase
	P08010	Glutathione S-transferase Mu 2
	P04906	Glutathione S-transferase P
	P30713	Glutathione S-transferase theta-2
	P04797	Glyceraldehyde-3-phosphate dehydrogenase
	O35077	Glycerol-3-phosphate dehydrogenase [NAD(+)], cytoplasmic
	Q9WTT6	Guanine deaminase
	P04897	Guanine nucleotide-binding protein G(i) subunit alpha-2
	P54311	Guanine nucleotide-binding protein G(I)/G(S)/G(T) subunit beta-1
	P54313	Guanine nucleotide-binding protein G(I)/G(S)/G(T) subunit beta-2
	P0DMW1	Heat shock 70 kDa protein 1B
	P63018	Heat shock cognate 71 kDa protein
	P42930	Heat shock protein beta-1
	P34058	Heat shock protein HSP 90-beta
	P01946	Hemoglobin subunit alpha-1/2
	P02091	Hemoglobin subunit beta-1
	P11517	Hemoglobin subunit beta-2
	P15865	Histone H1.4
	D3ZBN0	Histone H1.5
	P0CC09	Histone H2A type 2-A
	P0C0S7	Histone H2A.Z
	Q00715	Histone H2B type 1
	Q6LED0	Histone H3.1
	P62804	Histone H4
	P49134	Integrin beta-1
	P41562	Isocitrate dehydrogenase [NADP] cytoplasmic
	Q6P0K8	Junction plakoglobin
	Q6IFW6	Keratin, type I cytoskeletal 10
	Q6IFU8	Keratin, type I cytoskeletal 17
	Q63279	Keratin, type I cytoskeletal 19
	Q6IMF3	Keratin, type II cytoskeletal 1
	Q6IG02	Keratin, type II cytoskeletal 2 epidermal
	Q6P6Q2	Keratin, type II cytoskeletal 5
	Q4FZU2	Keratin, type II cytoskeletal 6A
	Q10758	Keratin, type II cytoskeletal 8
	P70490	Lactadherin
	P97629	Leucyl-cystinyl aminopeptidase
	P97829	Leukocyte surface antigen CD47
	Q06000	Lipoprotein lipase
	P04642	L-lactate dehydrogenase A chain
	P42123	L-lactate dehydrogenase B chain
	P18163	Long-chain-fatty-acid--CoA ligase 1
	P51886	Lumican
	P30904	Macrophage migration inhibitory factor
	Q6AYC4	Macrophage-capping protein
	O88989	Malate dehydrogenase, cytoplasmic
	P04636	Malate dehydrogenase, mitochondrial
	P21961	Mast cell carboxypeptidase A (Fragment)
	P09650	Mast cell protease 1
	P08494	Matrix Gla protein
	O08590	Membrane primary amine oxidase
	P30120	Metalloproteinase inhibitor 1
	Q5RKL5	Metalloreductase STEAP3
	Q8VIF7	Methanethiol oxidase
	P63086	Mitogen-activated protein kinase 1
	O35763	Moesin
	Q63691	Monocyte differentiation antigen CD14
	Q62812	Myosin-9
	P13697	NADP-dependent malic enzyme
	P97546	Neuroplastin
	P08460	Nidogen-1 (Fragment)
	Q05982	Nucleoside diphosphate kinase A
	B0BNI5	Olfactomedin-like protein 3
	P10111	Peptidyl-prolyl cis-trans isomerase A
	Q63716	Peroxiredoxin-1
	P35704	Peroxiredoxin-2
	Q9R063	Peroxiredoxin-5, mitochondrial
	P16617	Phosphoglycerate kinase 1
	P25113	Phosphoglycerate mutase 1
	P20961	Plasminogen activator inhibitor 1
	Q07969	Platelet glycoprotein 4
	O35264	Platelet-activating factor acetylhydrolase IB subunit beta
	Q63429	Polyubiquitin-C
	P62963	Profilin-1
	Q9QZA2	Programmed cell death 6-interacting protein
	P10960	Prosaposin
	Q62786	Prostaglandin F2 receptor negative regulator
	Q63797	Proteasome activator complex subunit 1
	P11598	Protein disulfide-isomerase A3
	Q63081	Protein disulfide-isomerase A6
	P05943	Protein S100-A10
	Q6B345	Protein S100-A11
	P05942	Protein S100-A4
	Q6P742	Proteolipid protein 2
	P85973	Purine nucleoside phosphorylase
	P11980	Pyruvate kinase PKM
	P50399	Rab GDP dissociation inhibitor beta
	P29826	Rano class II histocompatibility antigen, B-1 beta chain
	Q6RUV5	Ras-related C3 botulinum toxin substrate 1
	P62494	Ras-related protein Rab-11A
	P09527	Ras-related protein Rab-7a
	Q62636	Ras-related protein Rap-1b
	B2RZ37	Receptor expression-enhancing protein 5
	P63245	Receptor of activated protein C kinase 1
	P04157	Receptor-type tyrosine-protein phosphatase C
	Q7TP54	Rho family-interacting cell polarization regulator 2
	Q91Y81	Septin-2
	Q9WVC0	Septin-7
	Q9QZK5	Serine protease HTRA1
	P09006	Serine protease inhibitor A3N
	P12346	Serotransferrin
	P29457	Serpin H1
	P02770	Serum albumin
	O88280	Slit homolog 3 protein
	P06685	Sodium/potassium-transporting ATPase subunit alpha-1
	Q63377	Sodium/potassium-transporting ATPase subunit beta-3
	P16086	Spectrin alpha chain, non-erythrocytic 1
	P0C6B8	Sushi, von Willebrand factor type A, EGF and pentraxin domain-containing protein 1
	Q3MIE4	Synaptic vesicle membrane protein VAT-1 homolog
	Q9JI92	Syntenin-1
	Q5XIM9	T-complex protein 1 subunit beta
	P11232	Thioredoxin
	P24329	Thiosulfate sulfurtransferase
	P01830	Thy-1 membrane glycoprotein
	Q5XFX0	Transgelin-2
	P46462	Transitional endoplasmic reticulum ATPase
	P50137	Transketolase
	P48500	Triosephosphate isomerase
	Q6P9V9	Tubulin alpha-1B chain
	Q6P9T8	Tubulin beta-4B chain
	P69897	Tubulin beta-5 chain
	P31000	Vimentin
	P85972	Vinculin
	Q5RKI0	WD repeat-containing protein 1
	P22985	Xanthine dehydrogenase/oxidase

## Sheet: SUPPL. TABLE S3 DDA BAT EVs
	ALL IDENTIFIED PROTEINS IN LEAN AND OBESE BROWN ADIPOSE TISSUE EVS (at least in 3 of 4 independent samples)
	ENTRY	PROTEIN NAME	LEAN	OBESE
	P26772	10 kDa heat shock protein, mitochondrial
	P35213	14-3-3 protein beta/alpha
	P62260	14-3-3 protein epsilon
	P61983	14-3-3 protein gamma
	P63102	14-3-3 protein zeta/delta
	Q64591	2,4-dienoyl-CoA reductase, mitochondrial
	Q5XI78	2-oxoglutarate dehydrogenase, mitochondrial
	O70351	3-hydroxyacyl-CoA dehydrogenase type-2
	Q5XIE6	3-hydroxyisobutyryl-CoA hydrolase, mitochondrial
	P13437	3-ketoacyl-CoA thiolase, mitochondrial
	P97532	3-mercaptopyruvate sulfurtransferase
	P62250	40S ribosomal protein S16
	P62271	40S ribosomal protein S18
	P62909	40S ribosomal protein S3
	P62703	40S ribosomal protein S4, X isoform
	P24050	40S ribosomal protein S5
	P29314	40S ribosomal protein S9
	P38983	40S ribosomal protein SA
	Q9JLJ3	4-trimethylaminobutyraldehyde dehydrogenase
	Q63619	5-demethoxyubiquinone hydroxylase, mitochondrial (Fragment)
	P21588	5'-nucleotidase
	P63039	60 kDa heat shock protein, mitochondrial
	P19945	60S acidic ribosomal protein P0
	P19944	60S acidic ribosomal protein P1
	P62907	60S ribosomal protein L10a
	P23358	60S ribosomal protein L12
	Q63507	60S ribosomal protein L14
	P12001	60S ribosomal protein L18
	P61354	60S ribosomal protein L27
	P09895	60S ribosomal protein L5
	P62425	60S ribosomal protein L7a
	P85968	6-phosphogluconate dehydrogenase, decarboxylating
	P17764	Acetyl-CoA acetyltransferase, mitochondrial
	P11497	Acetyl-CoA carboxylase 1
	Q9ER34	Aconitate hydratase, mitochondrial
	P68136	Actin, alpha skeletal muscle
	P63259	Actin, cytoplasmic 2
	O55171	Acyl-coenzyme A thioesterase 2, mitochondrial
	P70470	Acyl-protein thioesterase 1
	Q6AYQ8	Acylpyruvase FAHD1, mitochondrial
	P36972	Adenine phosphoribosyltransferase
	P10760	Adenosylhomocysteinase
	Q09073	ADP/ATP translocase 2
	P84083	ADP-ribosylation factor 5
	Q8CG45	Aflatoxin B1 aldehyde reductase member 2
	P25409	Alanine aminotransferase 1
	P51635	Alcohol dehydrogenase [NADP(+)]
	P11884	Aldehyde dehydrogenase, mitochondrial
	P07943	Aldose reductase
	P14046	Alpha-1-inhibitor 3
	Q63041	Alpha-1-macroglobulin
	P24090	Alpha-2-HS-glycoprotein
	Q9QXQ0	Alpha-actinin-4
	Q64057	Alpha-aminoadipic semialdehyde dehydrogenase
	P85515	Alpha-centractin
	P04764	Alpha-enolase
	Q6AYS7	Aminoacylase-1A
	O09175	Aminopeptidase B
	P15684	Aminopeptidase N
	P00762	Anionic trypsin-1
	P07150	Annexin A1
	Q07936	Annexin A2
	P14669	Annexin A3
	P55260	Annexin A4
	P14668	Annexin A5
	P48037	Annexin A6
	P02650	Apolipoprotein E
	Q9JM53	Apoptosis-inducing factor 1, mitochondrial
	P49088	Asparagine synthetase [glutamine-hydrolyzing]
	P00507	Aspartate aminotransferase, mitochondrial
	P15999	ATP synthase subunit alpha, mitochondrial
	P10719	ATP synthase subunit beta, mitochondrial
	P16638	ATP-citrate synthase
	P26453	Basigin
	P12369	cAMP-dependent protein kinase type II-beta regulatory subunit
	P27139	Carbonic anhydrase 2
	P14141	Carbonic anhydrase 3
	Q6IRK9	Carboxypeptidase Q
	P18886	Carnitine O-palmitoyltransferase 2, mitochondrial
	P04762	Catalase
	P24268	Cathepsin D
	Q6AY20	Cation-dependent mannose-6-phosphate receptor
	P08426	Cationic trypsin-3
	P85125	Caveolae-associated protein 1
	P41350	Caveolin-1
	Q2IBC5	Caveolin-2
	P27274	CD59 glycoprotein
	P40241	CD9 antigen
	P13635	Ceruloplasmin
	Q5I0K3	Citramalyl-CoA lyase, mitochondrial
	Q8VHF5	Citrate synthase, mitochondrial
	P11442	Clathrin heavy chain 1
	O35142	Coatomer subunit beta'
	P02466	Collagen alpha-2(I) chain
	P07335	Creatine kinase B-type
	P00564	Creatine kinase M-type
	Q68FY0	Cytochrome b-c1 complex subunit 1, mitochondrial
	P32551	Cytochrome b-c1 complex subunit 2, mitochondrial
	P20788	Cytochrome b-c1 complex subunit Rieske, mitochondrial
	P00406	Cytochrome c oxidase subunit 2
	P11240	Cytochrome c oxidase subunit 5A, mitochondrial
	Q63270	Cytoplasmic aconitate hydratase
	Q68FS4	Cytosol aminopeptidase
	Q01129	Decorin
	Q62651	Delta(3,5)-Delta(2,4)-dienoyl-CoA isomerase, mitochondrial
	Q6P6R2	Dihydrolipoyl dehydrogenase, mitochondrial
	P08461	Dihydrolipoyllysine-residue acetyltransferase component of pyruvate dehydrogenase complex, mitochondrial
	Q01205	Dihydrolipoyllysine-residue succinyltransferase component of 2-oxoglutarate dehydrogenase complex, mitochondrial
	P47942	Dihydropyrimidinase-related protein 2
	P31430	Dipeptidase 1
	Q9EPB1	Dipeptidyl peptidase 2
	Q9ESW0	DNA damage-binding protein 1
	O35795	Ectonucleoside triphosphate diphosphohydrolase 2
	Q4V8H8	EH domain-containing protein 2
	P13803	Electron transfer flavoprotein subunit alpha, mitochondrial
	Q68FU3	Electron transfer flavoprotein subunit beta
	Q6UPE1	Electron transfer flavoprotein-ubiquinone oxidoreductase, mitochondrial
	P62630	Elongation factor 1-alpha 1
	Q68FR6	Elongation factor 1-gamma
	P05197	Elongation factor 2
	P23965	Enoyl-CoA delta isomerase 1, mitochondrial
	P14604	Enoyl-CoA hydratase, mitochondrial
	P07687	Epoxide hydrolase 1
	P56571	ES1 protein homolog, mitochondrial
	Q6AYG5	Ethylmalonyl-CoA decarboxylase
	Q5RKI1	Eukaryotic initiation factor 4A-II
	Q3T1K5	F-actin-capping protein subunit alpha-2
	P12785	Fatty acid synthase
	P70623	Fatty acid-binding protein, adipocyte
	P14480	Fibrinogen beta chain
	P02680	Fibrinogen gamma chain
	P05065	Fructose-bisphosphate aldolase A
	P14408	Fumarate hydratase, mitochondrial
	P25093	Fumarylacetoacetase
	P47967	Galectin-5
	Q68FP1	Gelsolin
	Q6P6V0	Glucose-6-phosphate isomerase
	P10860	Glutamate dehydrogenase 1, mitochondrial
	P09606	Glutamine synthetase
	P08010	Glutathione S-transferase Mu 2
	Q9Z339	Glutathione S-transferase omega-1
	P04906	Glutathione S-transferase P
	P30713	Glutathione S-transferase theta-2
	P08009	Glutathione S-transferase Yb-3
	P46413	Glutathione synthetase
	P04797	Glyceraldehyde-3-phosphate dehydrogenase
	Q63060	Glycerol kinase
	O35077	Glycerol-3-phosphate dehydrogenase [NAD(+)], cytoplasmic
	A2RRU1	Glycogen [starch] synthase, muscle
	P09811	Glycogen phosphorylase, liver form
	P09812	Glycogen phosphorylase, muscle form
	P97576	GrpE protein homolog 1, mitochondrial
	Q9WTT6	Guanine deaminase
	P54311	Guanine nucleotide-binding protein G(I)/G(S)/G(T) subunit beta-1
	P06866	Haptoglobin
	P63018	Heat shock cognate 71 kDa protein
	P34058	Heat shock protein HSP 90-beta
	P01946	Hemoglobin subunit alpha-1/2
	P02091	Hemoglobin subunit beta-1
	P11517	Hemoglobin subunit beta-2
	P62959	Histidine triad nucleotide-binding protein 1
	P15865	Histone H1.4
	Q64598	Histone H2A type 1-F
	Q00715	Histone H2B type 1
	Q6LED0	Histone H3.1
	P62804	Histone H4
	P15304	Hormone-sensitive lipase
	Q9WVK7	Hydroxyacyl-coenzyme A dehydrogenase, mitochondrial
	P52296	Importin subunit beta-1
	Q6I7R3	Isochorismatase domain-containing protein 1
	Q5U3Z3	Isochorismatase domain-containing protein 2
	Q99NA5	Isocitrate dehydrogenase [NAD] subunit alpha, mitochondrial
	Q68FX0	Isocitrate dehydrogenase [NAD] subunit beta, mitochondrial
	P41565	Isocitrate dehydrogenase [NAD] subunit gamma 1, mitochondrial
	P41562	Isocitrate dehydrogenase [NADP] cytoplasmic
	P12007	Isovaleryl-CoA dehydrogenase, mitochondrial
	Q6P0K8	Junction plakoglobin
	Q6IFW6	Keratin, type I cytoskeletal 10
	Q6IFU8	Keratin, type I cytoskeletal 17
	Q63279	Keratin, type I cytoskeletal 19
	Q6IFU7	Keratin, type I cytoskeletal 42
	Q6IMF3	Keratin, type II cytoskeletal 1
	Q6IG02	Keratin, type II cytoskeletal 2 epidermal
	Q6P6Q2	Keratin, type II cytoskeletal 5
	Q4FZU2	Keratin, type II cytoskeletal 6A
	Q6IG05	Keratin, type II cytoskeletal 75
	Q10758	Keratin, type II cytoskeletal 8
	Q08415	Kynurenine--oxoglutarate transaminase 1, mitochondrial
	Q58FK9	Kynurenine--oxoglutarate transaminase 3
	P97629	Leucyl-cystinyl aminopeptidase
	P97829	Leukocyte surface antigen CD47
	P04642	L-lactate dehydrogenase A chain
	P42123	L-lactate dehydrogenase B chain
	P15650	Long-chain specific acyl-CoA dehydrogenase, mitochondrial
	P18163	Long-chain-fatty-acid--CoA ligase 1
	P51886	Lumican
	P30904	Macrophage migration inhibitory factor
	Q62667	Major vault protein
	O88989	Malate dehydrogenase, cytoplasmic
	P04636	Malate dehydrogenase, mitochondrial
	P09650	Mast cell protease 1
	P08503	Medium-chain specific acyl-CoA dehydrogenase, mitochondrial
	O08590	Membrane primary amine oxidase
	Q8VIF7	Methanethiol oxidase
	Q5XIT9	Methylcrotonoyl-CoA carboxylase beta chain, mitochondrial
	Q02253	Methylmalonate-semialdehyde dehydrogenase [acylating], mitochondrial
	P04633	Mitochondrial brown fat uncoupling protein 1
	Q8R431	Monoglyceride lipase
	Q03626	Murinoglobulin-1
	Q29RW1	Myosin-4
	B0BNM1	NAD(P)H-hydrate epimerase
	P19234	NADH dehydrogenase [ubiquinone] flavoprotein 2, mitochondrial
	Q66HF1	NADH-ubiquinone oxidoreductase 75 kDa subunit, mitochondrial
	P13697	NADP-dependent malic enzyme
	P21263	Nestin
	Q04940	Neurogranin
	P42676	Neurolysin, mitochondrial
	Q05982	Nucleoside diphosphate kinase A
	Q497B0	Omega-amidase NIT2
	P10111	Peptidyl-prolyl cis-trans isomerase A
	P43884	Perilipin-1
	Q63716	Peroxiredoxin-1
	P35704	Peroxiredoxin-2
	Q9R063	Peroxiredoxin-5, mitochondrial
	P31044	Phosphatidylethanolamine-binding protein 1
	P07379	Phosphoenolpyruvate carboxykinase, cytosolic [GTP]
	P38652	Phosphoglucomutase-1
	P16617	Phosphoglycerate kinase 1
	P25113	Phosphoglycerate mutase 1
	Q5U2V4	Phospholipase B-like 1
	Q07969	Platelet glycoprotein 4
	Q63429	Polyubiquitin-C
	P62963	Profilin-1
	P14882	Propionyl-CoA carboxylase alpha chain, mitochondrial
	P07633	Propionyl-CoA carboxylase beta chain, mitochondrial
	P10960	Prosaposin
	P40307	Proteasome subunit beta type-2
	Q8VBU2	Protein NDRG2
	P05943	Protein S100-A10
	P05964	Protein S100-A6
	O88767	Protein/nucleic acid deglycase DJ-1
	P85973	Purine nucleoside phosphorylase
	Q05820	Putative lysozyme C-2
	Q5PQJ6	Pyrroline-5-carboxylate reductase 3
	P52873	Pyruvate carboxylase, mitochondrial
	P26284	Pyruvate dehydrogenase E1 component subunit alpha, somatic form, mitochondrial
	P11980	Pyruvate kinase PKM
	P50399	Rab GDP dissociation inhibitor beta
	P62494	Ras-related protein Rab-11A
	Q62636	Ras-related protein Rap-1b
	B2RZ37	Receptor expression-enhancing protein 5
	P63245	Receptor of activated protein C kinase 1
	Q4G069	Regulator of microtubule dynamics protein 1
	Q6RJR6	Reticulon-3
	Q9JK11	Reticulon-4
	Q7TP54	Rho family-interacting cell polarization regulator 2
	Q9WVC0	Septin-7
	P05544	Serine protease inhibitor A3L
	P63331	Serine/threonine-protein phosphatase 2A catalytic subunit alpha isoform
	P02770	Serum albumin
	P06685	Sodium/potassium-transporting ATPase subunit alpha-1
	Q63377	Sodium/potassium-transporting ATPase subunit beta-3
	P19357	Solute carrier family 2, facilitated glucose transporter member 4
	P16086	Spectrin alpha chain, non-erythrocytic 1
	Q9QWN8	Spectrin beta chain, non-erythrocytic 2
	Q920L2	Succinate dehydrogenase [ubiquinone] flavoprotein subunit, mitochondrial
	P21913	Succinate dehydrogenase [ubiquinone] iron-sulfur subunit, mitochondrial
	P13086	Succinate--CoA ligase [ADP/GDP-forming] subunit alpha, mitochondrial
	B2GV06	Succinyl-CoA:3-ketoacid coenzyme A transferase 1, mitochondrial
	Q07116	Sulfite oxidase, mitochondrial
	P07895	Superoxide dismutase [Mn], mitochondrial
	Q3MIE4	Synaptic vesicle membrane protein VAT-1 homolog
	O08653	Telomerase protein component 1
	P11232	Thioredoxin
	Q9Z0V6	Thioredoxin-dependent peroxide reductase, mitochondrial
	P24329	Thiosulfate sulfurtransferase
	P01830	Thy-1 membrane glycoprotein
	P17164	Tissue alpha-L-fucosidase
	Q9EQS0	Transaldolase
	Q5XFX0	Transgelin-2
	P46462	Transitional endoplasmic reticulum ATPase
	P50137	Transketolase
	Q64428	Trifunctional enzyme subunit alpha, mitochondrial
	Q60587	Trifunctional enzyme subunit beta, mitochondrial
	Q91ZW6	Trimethyllysine dioxygenase, mitochondrial
	P48500	Triosephosphate isomerase
	Q6P9V9	Tubulin alpha-1B chain
	Q5XIF6	Tubulin alpha-4A chain
	Q6P9T8	Tubulin beta-4B chain
	P69897	Tubulin beta-5 chain
	Q68FT1	Ubiquinone biosynthesis protein COQ9, mitochondrial
	Q5U300	Ubiquitin-like modifier-activating enzyme 1
	P45953	Very long-chain specific acyl-CoA dehydrogenase, mitochondrial
	P63045	Vesicle-associated membrane protein 2
	P31000	Vimentin
	P85972	Vinculin
	Q9Z2L0	Voltage-dependent anion-selective channel protein 1
	Q5RKI0	WD repeat-containing protein 1
	P22985	Xanthine dehydrogenase/oxidase

## Sheet: SUPPL TABLE S4 DDA COMMON PROT
	ENTRY	ENTRY NAME	PROTEIN NAME	COMMON TO ALL LEAN	COMMON TO ALL OBESE
	P63102	1433Z_RAT	14-3-3 protein zeta/delta
	P19945	RLA0_RAT	60S acidic ribosomal protein P0											EVs PROTEIN CARGO	LEAN SAT	OBESE SAT	LEAN VAT	OBESE VAT	LEAN BAT	OBESE BAT	COMMON ALL LEAN	COMMON ALL OBESE
	P02770	ALBU_RAT	Albumin											QUALITATIVE ANALYSIS	326	231	200	165	212	286	98	108
	P07943	ALDR_RAT	Aldo-keto reductase family 1 member B1												219		120		194		70
	P04764	ENOA_RAT	Alpha-enolase											SWATH ANALYSIS	↑16	↑11	↑26	↑36	↑30	↑88	↑27	↑36
	P15684	AMPN_RAT	Aminopeptidase N
	P00762	TRY1_RAT	Anionic trypsin-1
	P07150	ANXA1_RAT	Annexin A1
	Q07936	ANXA2_RAT	Annexin A2
	P55260	ANXA4_RAT	Annexin A4
	P14668	ANXA5_RAT	Annexin A5
	P48037	ANXA6_RAT	Annexin A6
	P10719	ATPB_RAT	ATP synthase subunit beta, mitochondrial
	P14141	CAH3_RAT	Carbonic anhydrase 3
	P41350	CAV1_RAT	Caveolin-1
	P11442	CLH1_RAT	Clathrin heavy chain 1
	Q01129	PGS2_RAT	Decorin
	Q01205	ODO2_RAT	Dihydrolipoyllysine-residue succinyltransferase component of 2-oxoglutarate dehydrogenase complex, mitochondrial
	P47942	DPYL2_RAT	Dihydropyrimidinase-related protein 2
	O35795	ENTP2_RAT	Ectonucleoside triphosphate diphosphohydrolase 2
	P62630	EF1A1_RAT	Elongation factor 1-alpha 1
	P12785	FAS_RAT	Fatty acid synthase
	P70623	FABP4_RAT	Fatty acid-binding protein, adipocyte
	P02680	FIBG_RAT	Fibrinogen gamma chain
	P05065	ALDOA_RAT	Fructose-bisphosphate aldolase A
	Q68FP1	GELS_RAT	Gelsolin
	P08010	GSTM2_RAT	Glutathione S-transferase Mu 2
	P04797	G3P_RAT	Glyceraldehyde-3-phosphate dehydrogenase
	Q9WTT6	GUAD_RAT	Guanine deaminase
	P63018	HSP7C_RAT	Heat shock cognate 71 kDa protein
	P34058	HS90B_RAT	Heat shock protein HSP 90-beta
	P01946	HBA_RAT	Hemoglobin subunit alpha-1/2
	P02091	HBB1_RAT	Hemoglobin subunit beta-1
	P11517	HBB2_RAT	Hemoglobin subunit beta-2
	P15865	H14_RAT	Histone H1.4
	Q00715	H2B1_RAT	Histone H2B type 1
	Q6LED0	H31_RAT	Histone H3.1
	P62804	H4_RAT	Histone H4 [Cleaved into: Osteogenic growth peptide
	Q6IFW6	K1C10_RAT	Keratin, type I cytoskeletal 10
	Q6IFU8	K1C17_RAT	Keratin, type I cytoskeletal 17
	Q6IMF3	K2C1_RAT	Keratin, type II cytoskeletal 1
	Q6IG02	K22E_RAT	Keratin, type II cytoskeletal 2 epidermal
	Q6P6Q2	K2C5_RAT	Keratin, type II cytoskeletal 5
	Q4FZU2	K2C6A_RAT	Keratin, type II cytoskeletal 6A
	Q10758	K2C8_RAT	Keratin, type II cytoskeletal 8
	P97629	LCAP_RAT	Leucyl-cystinyl aminopeptidase
	P04642	LDHA_RAT	L-lactate dehydrogenase A chain
	P42123	LDHB_RAT	L-lactate dehydrogenase B chain
	P18163	ACSL1_RAT	Long-chain-fatty-acid--CoA ligase 1
	O88989	MDHC_RAT	Malate dehydrogenase, cytoplasmic
	P04636	MDHM_RAT	Malate dehydrogenase, mitochondrial
	O08590	AOC3_RAT	Membrane primary amine oxidase
	P10111	PPIA_RAT	Peptidyl-prolyl cis-trans isomerase A
	Q63716	PRDX1_RAT	Peroxiredoxin-1
	P35704	PRDX2_RAT	Peroxiredoxin-2
	P16617	PGK1_RAT	Phosphoglycerate kinase 1
	P25113	PGAM1_RAT	Phosphoglycerate mutase 1
	Q07969	CD36_RAT	Platelet glycoprotein 4
	Q63429	UBC_RAT	Polyubiquitin-C [Cleaved into: Ubiquitin; Ubiquitin-related]
	P62963	PROF1_RAT	Profilin-1
	P10960	SAP_RAT	Prosaposin
	P11980	KPYM_RAT	Pyruvate kinase PKM
	P50399	GDIB_RAT	Rab GDP dissociation inhibitor beta
	P06685	AT1A1_RAT	Sodium/potassium-transporting ATPase subunit alpha-1
	P16086	SPTN1_RAT	Spectrin alpha chain, non-erythrocytic 1
	Q3MIE4	VAT1_RAT	Synaptic vesicle membrane protein VAT-1 homolog
	P11232	THIO_RAT	Thioredoxin
	P46462	TERA_RAT	Transitional endoplasmic reticulum ATPase
	P48500	TPIS_RAT	Triosephosphate isomerase
	Q6P9V9	TBA1B_RAT	Tubulin alpha-1B chain
	Q6P9T8	TBB4B_RAT	Tubulin beta-4B chain
	P31000	VIME_RAT	Vimentin
	P85972	VINC_RAT	Vinculin
	P62260	1433E_RAT	14-3-3 protein epsilon
	P61983	1433G_RAT	14-3-3 protein gamma [Cleaved into: 14-3-3 protein gamma, N-terminally processed]
	P62250	RS16_RAT	40S ribosomal protein S16
	P38983	RSSA_RAT	40S ribosomal protein SA
	Q9JLJ3	AL9A1_RAT	4-trimethylaminobutyraldehyde dehydrogenase
	P63039	CH60_RAT	60 kDa heat shock protein, mitochondrial
	P19944	RLA1_RAT	60S acidic ribosomal protein P1
	P62907	RL10A_RAT	60S ribosomal protein L10a
	P23358	RL12_RAT	60S ribosomal protein L12
	P68136	ACTS_RAT	Actin, alpha skeletal muscle
	P63259	ACTG_RAT	Actin, cytoplasmic 2
	P16638	ACLY_RAT	ATP-citrate synthase
	P85125	CAVN1_RAT	Caveolae-associated protein 1
	Q63270	ACOC_RAT	Cytoplasmic aconitate hydratase
	Q68FS4	AMPL_RAT	Cytosol aminopeptidase
	Q6P6V0	G6PI_RAT	Glucose-6-phosphate isomerase
	P10860	DHE3_RAT	Glutamate dehydrogenase 1, mitochondrial
	P04906	GSTP1_RAT	Glutathione S-transferase P
	P54311	GBB1_RAT	Guanine nucleotide-binding protein G
	Q63279	K1C19_RAT	Keratin, type I cytoskeletal 19
	P51886	LUM_RAT	Lumican
	P30904	MIF_RAT	Macrophage migration inhibitory factor
	Q8VIF7	SBP1_RAT	Methanethiol oxidase
	P13697	MAOX_RAT	NADP-dependent malic enzyme
	Q9R063	PRDX5_RAT	Peroxiredoxin-5, mitochondrial
	P85973	PNPH_RAT	Purine nucleoside phosphorylase
	P63245	RACK1_RAT	Receptor of activated protein C kinase 1
	B2RZ37	REEP5_RAT	Receptor expression-enhancing protein 5
	P50137	TKT_RAT	Transketolase
	P69897	TBB5_RAT	Tubulin beta-5 chain
	O35077	GPDA_RAT	Glycerol-3-phosphate dehydrogenase [NAD
	P02466	CO1A2_RAT	Collagen alpha-2
	P14669	ANXA3_RAT	Annexin A3
	Q5XFX0	TAGL2_RAT	Transgelin-2
	P01830	THY1_RAT	Thy-1 membrane glycoprotein
	P05943	S10AA_RAT	Protein S100-A10
	P13635	CERU_RAT	Ceruloplasmin
	P14046	A1I3_RAT	Alpha-1-inhibitor 3
	P14480	FIBB_RAT	Fibrinogen beta chain
	P21588	5NTD_RAT	5'-nucleotidase
	P22985	XDH_RAT	Xanthine dehydrogenase/oxidase [Includes: Xanthine dehydrogenase
	P26453	BASI_RAT	Basigin
	P27274	CD59_RAT	CD59 glycoprotein
	P31430	DPEP1_RAT	Dipeptidase 1
	Q62636	RAP1B_RAT	Ras-related protein Rap-1b
	Q63377	AT1B3_RAT	Sodium/potassium-transporting ATPase subunit beta-3
	Q7TP54	RIPR2_RAT	Rho family-interacting cell polarization regulator 2

## Sheet: SUPP TAB. S5+6 TO HUMAN-TO MURI
	COMMON OBESE VAT EVS DDA TO HUMAN OBESE VISCERAL ADIPOSE TISSUE EVS			UP HUMAN OBESE VAT VESICLES	UP HUMAN OBESE SAT VESICLES		COMMON DDA OBESE SAT EVs+ + INSULIN RESISTANT/LIPID HYPERTROPHIED MURINE ADIPOCYTES EVS (Camino et al., 2021)*			UP HUMAN OBESE VAT VESICLES	UP HUMAN OBESE SAT VESICLES
	Entry	Entry name	Protein names				Entry	Entry name	Protein names
	P63104	1433Z_HUMAN	14-3-3 protein zeta/delta (Protein kinase C inhibitor protein 1) (KCIP-1)				P27797	CALR_HUMAN	Calreticulin
	P21589	5NTD_HUMAN	5'-nucleotidase (5'-NT) (EC 3.1.3.5) (Ecto-5'-nucleotidase) (CD antigen CD73)				P00450	CERU_HUMAN	CERULOPLASMIN
	P63261	ACTG_HUMAN	Actin, cytoplasmic 2 (Gamma-actin) [Cleaved into: Actin, cytoplasmic 2, N-terminally processed]				O76070	SYUG_HUMAN	Gamma-synuclein (Breast cancer-specific gene 1 protein)
	P02768	ALBU_HUMAN	Albumin				P62879	GBB2_HUMAN	Guanine nucleotide-binding protein G(I)/G(S)/G(T) subunit beta-2
	P12814	ACTN1_HUMAN	Alpha-actinin-1 (Alpha-actinin cytoskeletal isoform) (F-actin cross-linking protein) (Non-muscle alpha-actinin-1)				Q6FI13	H2A2A_HUMAN	Histone H2A type 2-A
	P06733	ENOA_HUMAN	Alpha-enolase				Q04695	K1C17_HUMAN	Keratin, type I cytoskeletal 17
	P15144	AMPN_HUMAN	Aminopeptidase N (CD antigen CD13)				P48681	NEST_HUMAN	Nestin
	P04083	ANXA1_HUMAN	Annexin A1				P23284	PPIB_HUMAN	Peptidyl-prolyl cis-trans isomerase B
	P07355	ANXA2_HUMAN	Annexin A2				P30086	PEBP1_HUMAN	Phosphatidylethanolamine-binding protein 1
	P12429	ANXA3_HUMAN	Annexin A3				P06703	S10A6_HUMAN	Protein S100-A6 (Calcyclin)
	P09525	ANXA4_HUMAN	Annexin A4				P63000	RAC1_HUMAN	Ras-related C3 botulinum toxin substrate 1
	P08758	ANXA5_HUMAN	Annexin A5				P62820	RAB1A_HUMAN	Ras-related protein Rab-1A
	P08133	ANXA6_HUMAN	Annexin A6				P09486	SPRC_HUMAN	SPARC (Osteonectin)
	P06576	ATPB_HUMAN	ATP synthase subunit beta, mitochondrial				Q13813	SPTN1_HUMAN	Spectrin alpha chain, non-erythrocytic 1
	P02730	B3AT_HUMAN	Band 3 anion transport protein (CD antigen CD233)				COMMON DDA OBESE VAT EVs+ INSULIN RESISTANT/LIPID HYPERTROPHIED MURINE ADIPOCYTES EVS (Camino et al., 2021)*
	P35613	BASI_HUMAN	Basigin (CD antigen CD147)				P61604	CH10_HUMAN	10 kDa heat shock protein, mitochondrial
	P21810	PGS1_HUMAN	Biglycan				O75531	BAF_HUMAN	Barrier-to-autointegration factor
	P16152	CBR1_HUMAN	Carbonyl reductase [NADPH] 1				P00450	CERU_HUMAN	CERULOPLASMIN
	Q03135	CAV1_HUMAN	Caveolin-1				O76070	SYUG_HUMAN	Gamma-synuclein (Breast cancer-specific gene 1 protein)
	P13987	CD59_HUMAN	CD59 glycoprotein (1F5 antigen)				Q6FI13	H2A2A_HUMAN	Histone H2A type 2-A
	P00450	CERU_HUMAN	CERULOPLASMIN				Q04695	K1C17_HUMAN	Keratin, type I cytoskeletal 17
	Q00610	CLH1_HUMAN	Clathrin heavy chain 1				P15531	NDKA_HUMAN	Nucleoside diphosphate kinase A
	P02452	CO1A1_HUMAN	Collagen alpha-1(I) chain (Alpha-1 type I collagen)				P07711	CATL1_HUMAN	Procathepsin L
	P08123	CO1A2_HUMAN	Collagen alpha-2(I) chain (Alpha-2 type I collagen)				Q13813	SPTN1_HUMAN	Spectrin alpha chain, non-erythrocytic 1
	O75367	H2AY_HUMAN	Core histone macro-H2A.1
	P07585	PGS2_HUMAN	Decorin (Bone proteoglycan II) (PG-S2) (PG40)				SUPPL. TABLE 6
	P36957	ODO2_HUMAN	Dihydrolipoyllysine-residue succinyltransferase component of 2-oxoglutarate dehydrogenase complex, mitochondrial
	Q16555	DPYL2_HUMAN	Dihydropyrimidinase-related protein 2
	P27487	DPP4_HUMAN	Dipeptidyl peptidase 4
	P14625	ENPL_HUMAN	Endoplasmin (94 kDa glucose-regulated protein)
	P49327	FAS_HUMAN	Fatty acid synthase
	P15090	FABP4_HUMAN	FATTY ACID-BINDING PROTEIN, adipocyte (Adipocyte lipid-binding protein)
	P02671	FIBA_HUMAN	Fibrinogen alpha chain
	P02675	FIBB_HUMAN	Fibrinogen beta chain
	P02679	FIBG_HUMAN	Fibrinogen gamma chain
	P02751	FINC_HUMAN	Fibronectin
	Q9UBX5	FBLN5_HUMAN	Fibulin-5
	P04075	ALDOA_HUMAN	Fructose-bisphosphate aldolase A
	P09382	LEG1_HUMAN	Galectin-1
	Q08380	LG3BP_HUMAN	Galectin-3-binding protein
	P06396	GELS_HUMAN	Gelsolin (AGEL)
	P28161	GSTM2_HUMAN	Glutathione S-transferase Mu 2
	P04406	G3P_HUMAN	Glyceraldehyde-3-phosphate dehydrogenase
	P21695	GPDA_HUMAN	Glycerol-3-phosphate dehydrogenase [NAD(+)], cytoplasmic
	P04899	GNAI2_HUMAN	Guanine nucleotide-binding protein G(i) subunit alpha-2
	P0DMV8	HS71A_HUMAN	Heat shock 70 kDa protein 1A
	P0DMV9	HS71B_HUMAN	Heat shock 70 kDa protein 1B
	P11142	HSP7C_HUMAN	Heat shock cognate 71 kDa protein
	P04792	HSPB1_HUMAN	Heat shock protein beta-1
	P08238	HS90B_HUMAN	Heat shock protein HSP 90-beta
	P69905	HBA_HUMAN	Hemoglobin subunit alpha
	P68431	H31_HUMAN	Histone H3.1
	P62805	H4_HUMAN	Histone H4
	P05556	ITB1_HUMAN	Integrin beta-1 (CD antigen CD29)
	P14923	PLAK_HUMAN	Junction plakoglobin
	P13645	K1C10_HUMAN	Keratin, type I cytoskeletal 10
	Q04695	K1C17_HUMAN	Keratin, type I cytoskeletal 17
	P08727	K1C19_HUMAN	Keratin, type I cytoskeletal 19
	P04264	K2C1_HUMAN	Keratin, type II cytoskeletal 1
	P35908	K22E_HUMAN	Keratin, type II cytoskeletal 2 epidermal
	P13647	K2C5_HUMAN	Keratin, type II cytoskeletal 5
	P02538	K2C6A_HUMAN	Keratin, type II cytoskeletal 6A
	P05787	K2C8_HUMAN	Keratin, type II cytoskeletal 8
	Q9UIQ6	LCAP_HUMAN	Leucyl-cystinyl aminopeptidase (Insulin-regulated membrane aminopeptidase)
	P00338	LDHA_HUMAN	L-lactate dehydrogenase A chain
	P07195	LDHB_HUMAN	L-lactate dehydrogenase B chain
	P33121	ACSL1_HUMAN	Long-chain-fatty-acid--CoA ligase 1 (Acyl-CoA synthetase 1)
	P51884	LUM_HUMAN	Lumican
	P40121	CAPG_HUMAN	Macrophage-capping protein
	P40925	MDHC_HUMAN	Malate dehydrogenase, cytoplasmic
	P15088	CBPA3_HUMAN	Mast cell carboxypeptidase A
	Q16853	AOC3_HUMAN	Membrane primary amine oxidase
	Q13228	SBP1_HUMAN	Methanethiol oxidase
	P26038	MOES_HUMAN	Moesin
	P62937	PPIA_HUMAN	Peptidyl-prolyl cis-trans isomerase A
	Q06830	PRDX1_HUMAN	Peroxiredoxin-1
	P32119	PRDX2_HUMAN	Peroxiredoxin-2
	P00558	PGK1_HUMAN	Phosphoglycerate kinase 1
	P18669	PGAM1_HUMAN	Phosphoglycerate mutase 1
	P05121	PAI1_HUMAN	Plasminogen activator inhibitor 1
	P16671	CD36_HUMAN	PLATELED GLYCOPROTEIN 4 (CD antigen CD36)
	P07737	PROF1_HUMAN	Profilin-1
	P07602	SAP_HUMAN	Prosaposin
	Q9P2B2	FPRP_HUMAN	Prostaglandin F2 receptor negative regulator (CD9 partner 1)
	P30101	PDIA3_HUMAN	Protein disulfide-isomerase A3 (58 kDa glucose-regulated protein)
	Q15084	PDIA6_HUMAN	Protein disulfide-isomerase A6
	P60903	S10AA_HUMAN	Protein S100-A10
	P26447	S10A4_HUMAN	Protein S100-A4
	Q04941	PLP2_HUMAN	Proteolipid protein 2
	P14618	KPYM_HUMAN	Pyruvate kinase PKM
	P50395	GDIB_HUMAN	Rab GDP dissociation inhibitor beta (Rab GDI beta)
	P61224	RAP1B_HUMAN	Ras-related protein Rap-1b
	P07477	TRY1_HUMAN	Serine protease 1
	Q92743	HTRA1_HUMAN	Serine protease HTRA1
	P02787	TRFE_HUMAN	Serotransferrin
	P50454	SERPH_HUMAN	Serpin H1
	P05023	AT1A1_HUMAN	Sodium/potassium-transporting ATPase subunit alpha-1 (Na(+)/K(+) ATPase alpha-1 subunit)
	P54709	AT1B3_HUMAN	Sodium/potassium-transporting ATPase subunit beta-3 (CD antigen CD298)
	Q13813	SPTN1_HUMAN	Spectrin alpha chain, non-erythrocytic 1
	Q99536	VAT1_HUMAN	Synaptic vesicle membrane protein VAT-1 homolog
	P10599	THIO_HUMAN	Thioredoxin
	P04216	THY1_HUMAN	Thy-1 membrane glycoprotein (CD antigen CD90)
	P55072	TERA_HUMAN	Transitional endoplasmic reticulum ATPase
	P60174	TPIS_HUMAN	Triosephosphate isomerase
	P68363	TBA1B_HUMAN	Tubulin alpha-1B chain
	P68371	TBB4B_HUMAN	Tubulin beta-4B chain
	P08670	VIME_HUMAN	Vimentin
	P18206	VINC_HUMAN	Vinculin (Metavinculin) (MV)
	COMMON OBESE SAT EVS DDA TO HUMAN OBESE SAT ADIPOSE TISSUE EVS
	P62258	1433E_HUMAN	14-3-3 protein epsilon
	P63104	1433Z_HUMAN	14-3-3 protein zeta/delta
	P08195	4F2_HUMAN	4F2 cell-surface antigen heavy chain (CD antigen CD98)
	P21589	5NTD_HUMAN	5'-nucleotidase (CD antigen CD73)
	Q07020	RL18_HUMAN	60S ribosomal protein L18
	P84077	ARF1_HUMAN	ADP-ribosylation factor 1
	P02768	ALBU_HUMAN	Albumin
	P01009	A1AT_HUMAN	Alpha-1-antitrypsin
	P02765	FETUA_HUMAN	Alpha-2-HS-glycoprotein
	P12814	ACTN1_HUMAN	Alpha-actinin-1
	P06733	ENOA_HUMAN	Alpha-enolase
	P15144	AMPN_HUMAN	Aminopeptidase N (CD antigen CD13)
	P04083	ANXA1_HUMAN	Annexin A1
	P07355	ANXA2_HUMAN	Annexin A2
	P12429	ANXA3_HUMAN	Annexin A3
	P09525	ANXA4_HUMAN	Annexin A4
	P08758	ANXA5_HUMAN	Annexin A5
	P08133	ANXA6_HUMAN	Annexin A6
	P02649	APOE_HUMAN	Apolipoprotein E (Apo-E)
	P06576	ATPB_HUMAN	ATP synthase subunit beta, mitochondrial
	P35613	BASI_HUMAN	Basigin
	P27797	CALR_HUMAN	Calreticulin
	Q03135	CAV1_HUMAN	Caveolin-1
	P51636	CAV2_HUMAN	Caveolin-2
	P16070	CD44_HUMAN	CD44 antigen
	P13987	CD59_HUMAN	CD59 glycoprotein (1F5 antigen)
	P08962	CD63_HUMAN	CD63 antigen
	P60033	CD81_HUMAN	CD81 antigen
	P21926	CD9_HUMAN	CD9 antigen
	Q00610	CLH1_HUMAN	Clathrin heavy chain 1
	P23528	COF1_HUMAN	Cofilin-1
	P36957	ODO2_HUMAN	Dihydrolipoyllysine-residue succinyltransferase component of 2-oxoglutarate dehydrogenase complex, mitochondrial
	Q16555	DPYL2_HUMAN	Dihydropyrimidinase-related protein 2
	P27487	DPP4_HUMAN	Dipeptidyl peptidase 4
	Q9H4M9	EHD1_HUMAN	EH domain-containing protein 1
	Q9NZN4	EHD2_HUMAN	EH domain-containing protein 2
	P68104	EF1A1_HUMAN	Elongation factor 1-alpha 1
	P13639	EF2_HUMAN	Elongation factor 2 (EF-2)
	P47756	CAPZB_HUMAN	F-actin-capping protein subunit beta
	P15090	FABP4_HUMAN	FATTY ACID-BINDING PROTEIN, APIPOCYTE
	P02671	FIBA_HUMAN	Fibrinogen alpha chain
	P02675	FIBB_HUMAN	Fibrinogen beta chain
	P02679	FIBG_HUMAN	Fibrinogen gamma chain
	P02751	FINC_HUMAN	Fibronectin
	P04075	ALDOA_HUMAN	Fructose-bisphosphate aldolase A
	P09382	LEG1_HUMAN	Galectin-1
	P06396	GELS_HUMAN	Gelsolin
	P06744	G6PI_HUMAN	Glucose-6-phosphate isomerase
	P04406	G3P_HUMAN	Glyceraldehyde-3-phosphate dehydrogenase
	P04899	GNAI2_HUMAN	Guanine nucleotide-binding protein G(i) subunit alpha-2
	P62873	GBB1_HUMAN	Guanine nucleotide-binding protein G(I)/G(S)/G(T) subunit beta-1
	P62879	GBB2_HUMAN	Guanine nucleotide-binding protein G(I)/G(S)/G(T) subunit beta-2
	P11142	HSP7C_HUMAN	Heat shock cognate 71 kDa protein
	P08238	HS90B_HUMAN	Heat shock protein HSP 90-beta
	P69905	HBA_HUMAN	Hemoglobin subunit alpha (Alpha-globin) (Hemoglobin alpha chain)
	P02790	HEMO_HUMAN	Hemopexin (Beta-1B-glycoprotein)
	P62805	H4_HUMAN	Histone H4
	P05556	ITB1_HUMAN	Integrin beta-1 (CD antigen CD29)
	P13645	K1C10_HUMAN	Keratin, type I cytoskeletal 10
	Q04695	K1C17_HUMAN	Keratin, type I cytoskeletal 17
	P04264	K2C1_HUMAN	Keratin, type II cytoskeletal 1
	P35908	K22E_HUMAN	Keratin, type II cytoskeletal 2
	P13647	K2C5_HUMAN	Keratin, type II cytoskeletal 5
	P02538	K2C6A_HUMAN	Keratin, type II cytoskeletal 6A
	Q08431	MFGM_HUMAN	Lactadherin (Breast epithelial antigen BA46)
	Q9UIQ6	LCAP_HUMAN	Leucyl-cystinyl aminopeptidase (Insulin-regulated membrane aminopeptidase) (Insulin-responsive aminopeptidase)
	Q08722	CD47_HUMAN	Leukocyte surface antigen CD47
	P00338	LDHA_HUMAN	L-lactate dehydrogenase A chain
	P07195	LDHB_HUMAN	L-lactate dehydrogenase B chain
	P51884	LUM_HUMAN	Lumican
	P11279	LAMP1_HUMAN	Lysosome-associated membrane glycoprotein 1 (LAMP-1) (CD107 antigen-like family member A) (CD antigen CD107a)
	P13473	LAMP2_HUMAN	Lysosome-associated membrane glycoprotein 2 (LAMP-2) (CD107 antigen-like family member B)
	Q14764	MVP_HUMAN	Major vault protein (MVP)
	P40925	MDHC_HUMAN	Malate dehydrogenase, cytoplasmic
	Q16853	AOC3_HUMAN	Membrane primary amine oxidase
	P26038	MOES_HUMAN	Moesin (Membrane-organizing extension spike protein)
	Q96S97	MYADM_HUMAN	Myeloid-associated differentiation marker
	P08473	NEP_HUMAN	Neprilysin
	P62937	PPIA_HUMAN	Peptidyl-prolyl cis-trans isomerase A
	Q06830	PRDX1_HUMAN	Peroxiredoxin-1
	P32119	PRDX2_HUMAN	Peroxiredoxin-2
	P00558	PGK1_HUMAN	Phosphoglycerate kinase 1
	P16671	CD36_HUMAN	PLATELED GLYCOPROTEIN 4 (CD antigen CD36)
	P07737	PROF1_HUMAN	Profilin-1
	Q8WUM4	PDC6I_HUMAN	Programmed cell death 6-interacting protein (ALIX)
	P07602	SAP_HUMAN	Prosaposin
	Q9P2B2	FPRP_HUMAN	Prostaglandin F2 receptor negative regulator (CD9 partner 1)
	P07237	PDIA1_HUMAN	Protein disulfide-isomerase
	P60903	S10AA_HUMAN	Protein S100-A10
	P31949	S10AB_HUMAN	Protein S100-A11
	P14618	KPYM_HUMAN	Pyruvate kinase PKM
	P51149	RAB7A_HUMAN	Ras-related protein Rab-7a
	P61224	RAP1B_HUMAN	Ras-related protein Rap-1b
	Q9NQC3	RTN4_HUMAN	Reticulon-4
	P07477	TRY1_HUMAN	Serine protease 1
	P02787	TRFE_HUMAN	Serotransferrin
	P05023	AT1A1_HUMAN	Sodium/potassium-transporting ATPase subunit alpha-1 (Na(+)/K(+) ATPase alpha-1 subunit)
	P54709	AT1B3_HUMAN	Sodium/potassium-transporting ATPase subunit beta-3 (CD antigen CD298)
	Q13813	SPTN1_HUMAN	Spectrin alpha chain, non-erythrocytic 1
	Q99536	VAT1_HUMAN	Synaptic vesicle membrane protein VAT-1 homolog
	P10599	THIO_HUMAN	Thioredoxin
	P04216	THY1_HUMAN	Thy-1 membrane glycoprotein (CD antigen CD90)
	P55072	TERA_HUMAN	Transitional endoplasmic reticulum ATPase
	P29401	TKT_HUMAN	Transketolase
	P60174	TPIS_HUMAN	Triosephosphate isomerase
	P68363	TBA1B_HUMAN	Tubulin alpha-1B chain
	P07437	TBB5_HUMAN	Tubulin beta chain
	P68371	TBB4B_HUMAN	Tubulin beta-4B chain
	O00159	MYO1C_HUMAN	Unconventional myosin-Ic
	P08670	VIME_HUMAN	Vimentin
	P18206	VINC_HUMAN	Vinculin (Metavinculin) (MV)
	SUPPL. TABLE 5

## Sheet: SUPPL TABLES S7-9 SWATH-DIA
									ELEVATED IN LEAN VISCERAL VES							ELEVATED IN LEAN BROWN ADIPOSE TISSUE EVs
									PROT ID	UNIPORT	Group	p-value	Fold			UNIPROT	PROT ID	Group	p-value	Fold
		ELEVATED IN LEAN SAT EVs							PTPRC_RAT	P04157	Receptor-type tyrosine-protein phosphatase C	0.00205891	2.82386			RAB14_RAT	P61107	Ras-related protein Rab-14	0.017632	4.18527
		UNIPROT	PROT ID	Group	p-value	Fold Change			PROF1_RAT	P62963	Profilin-1	0.0466489	2.66696			QCR6_RAT	Q5M9I5	Cytochrome b-c1 complex subunit 6, mitochondrial	0.0135771	3.20538
		KACB_RAT	P01835	Ig kappa chain C region, B allele	0.0260262	4.43819			PLST_RAT	Q63598	Plastin-3	0.0502484	2.4645			DX39A_RAT	Q5U216	ATP-dependent RNA helicase DDX39A	0.0385823	2.90323
		PDK1_RAT	Q63065	[Pyruvate dehydrogenase (acetyl-transferring)] kinase isozyme 1, mitochondrial	0.0206241	3.50003			TCPA_RAT	P28480	T-complex protein 1 subunit alpha	0.0367686	2.45914			MMSA_RAT	Q02253	Methylmalonate-semialdehyde dehydrogenase [acylating], mitochondrial	0.0193426	2.68904
		PSME1_RAT	Q63797	Proteasome activator complex subunit 1	0.00561606	2.13427			LETM1_RAT	Q5XIN6	Mitochondrial proton/calcium exchanger protein	0.0301612	2.30257			ARP3_RAT	Q4V7C7	Actin-related protein 3	0.0113841	2.46187
		KPYM_RAT	P11980-2	Isoform M2 of Pyruvate kinase PKM	0.0258237	2.10509			RL8_RAT	P62919	60S ribosomal protein L8	0.054801	2.27212			RS12_RAT	P63324	40S ribosomal protein S12	0.0532411	2.4439
		FBLN5_RAT	Q9WVH8	Fibulin-5	0.0105244	2.07001			NEDD4_RAT	Q62940	E3 ubiquitin-protein ligase NEDD4	0.0490507	2.24478			ACLY_RAT	P16638	ATP-citrate synthase	0.0102443	2.33567
		UB2D2_RAT	P62839	Ubiquitin-conjugating enzyme E2 D2	0.0089735	1.87252			DEST_RAT	Q7M0E3	Destrin	0.0256654	2.1322			CPT2_RAT	P18886	Carnitine O-palmitoyltransferase 2, mitochondrial (CPT2)	0.00848555	2.30934
		RAB2A_RAT	P05712	Ras-related protein Rab-2A	0.0400465	1.77308			PP2AB_RAT	P62716	Serine/threonine-protein phosphatase 2A catalytic subunit beta isoform	0.0178776	2.09039			ACADM_RAT	P08503	Medium-chain specific acyl-CoA dehydrogenase, mitochondrial	0.0467437	2.13065
		GLNA_RAT	P09606	Glutamine synthetase	0.0196128	1.74825			FIS1_RAT	P84817	Isoform 2 of Mitochondrial fission 1 protein	0.00747759	2.08718			THIL_RAT	P17764	Acetyl-CoA acetyltransferase, mitochondrial	0.00624151	2.11778
		LEG3_RAT	P08699	Galectin-3	0.0260721	1.66836			PGRC1_RAT	P70580	Membrane-associated progesterone receptor component 1	0.0323729	2.07877			PYC_RAT	P52873	Pyruvate carboxylase, mitochondrial	0.00345652	2.09852
		DPP2_RAT	Q9EPB1	Dipeptidyl peptidase 2	0.0314373	1.60657			FUCO_RAT	P17164	Tissue alpha-L-fucosidase	0.00412271	2.07354			IDH3A_RAT	Q99NA5	Isocitrate dehydrogenase [NAD] subunit alpha, mitochondrial	0.0266628	2.06516
		PURA_RAT	P86252	Transcriptional activator protein Pur-alpha (Fragments)	0.00548785	1.52967			SAHH_RAT	P10760	Adenosylhomocysteinase	0.0528045	2.04351			HSP74_RAT	O88600	Heat shock 70 kDa protein 4	0.0435265	2.03542
		HINT1_RAT	P62959	Histidine triad nucleotide-binding protein 1	0.0121805	1.51085			ATPB_RAT	P10719	ATP synthase subunit beta, mitochondrial	0.0531518	2.03248			FETA_RAT	P02773	Alpha-fetoprotein	0.0288279	2.01121
		ELEVATED IN OBESE SAT EVs							PUR9_RAT	O35567	Bifunctional purine biosynthesis protein ATIC	0.0433078	1.98112			DECR_RAT	Q64591	2,4-dienoyl-CoA reductase [(3E)-enoyl-CoA-producing], mitochondrial	0.0326249	2.00392
		PAIRB_RAT	Q6AXS5	Plasminogen activator inhibitor 1 RNA-binding protein	0.0270177	3.23936			RACK1_RAT	P63245	Receptor of activated protein C kinase 1	0.0281459	1.91635			ODP2_RAT	P08461	Dihydrolipoyllysine-residue acetyltransferase component of pyruvate dehydrogenase complex, mitochondrial	0.00966069	1.99206
		CLIC1_RAT	Q6MG61	Chloride intracellular channel protein 1	0.0207675	3.05668			LONM_RAT	Q924S5	Lon protease homolog, mitochondrial O	0.0552078	1.90666			HNRPK_RAT	P61980	Heterogeneous nuclear ribonucleoprotein K	0.00302885	1.91528
		SGPL1_RAT	Q8CHN6	Sphingosine-1-phosphate lyase 1	0.00309841	2.6433			IDHC_RAT	P41562	Isocitrate dehydrogenase [NADP] cytoplasmic	0.019654	1.8953			MAOX_RAT	P13697	NADP-dependent malic enzyme	0.0439751	1.87676
		MGLL_RAT	Q8R431	Monoglyceride lipase	0.00398501	2.53854			IF4A2_RAT	Q5RKI1	Eukaryotic initiation factor 4A-II	0.0391169	1.85974			ACACA_RAT	P11497	Acetyl-CoA carboxylase 1 (ACC)	0.0218982	1.77863
		CAV1_RAT	P41350	Caveolin-1	0.0111764	2.53411			CYTC_RAT	P14841	Cystatin-C OS=Rattus norvegicus	0.00340106	1.85608			SDHA_RAT	Q920L2	Succinate dehydrogenase [ubiquinone] flavoprotein subunit, mitochondrial	0.0124778	1.74098
		LPPRC_RAT	Q5SGE0	Leucine-rich PPR motif-containing protein, mitochondrial	2.16495e-05	2.52951			RSSA_RAT	P38983	40S ribosomal protein SA	0.0522578	1.82348			ODPA_RAT	P26284	Pyruvate dehydrogenase E1 component subunit alpha, somatic form, mitochondrial	0.0107298	1.73452
		VAMP2_RAT	P63045	Vesicle-associated membrane protein 2	0.0251835	2.26827			GSTP1_RAT	P04906	Glutathione S-transferase P	0.0374739	1.80046			PLMN_RAT	Q01177	Plasminogen	0.0368473	1.71404
		NAGAB_RAT	Q66H12	Alpha-N-acetylgalactosaminidase	0.000445274	2.17734			RS9_RAT	P29314	40S ribosomal protein S9	0.0495131	1.7475			HPT_RAT	P06866	Haptoglobin	0.050481	1.67631
		OST48_RAT	Q641Y0	Dolichyl-diphosphooligosaccharide--protein glycosyltransferase 48 kDa subunit	0.0344446	2.12072			GDIB_RAT	P50399	Rab GDP dissociation inhibitor beta O	0.0130821	1.6429			SSBP_RAT	P28042	Single-stranded DNA-binding protein, mitochondrial	0.0337836	1.67347
		GPAT3_RAT	Q4V8J4	Glycerol-3-phosphate acyltransferase 3	0.0365868	1.96102			RL15_RAT	P61314	60S ribosomal protein L15	0.0158185	1.61607			PPIF_RAT	P29117	Peptidyl-prolyl cis-trans isomerase F, mitochondrial	0.0166263	1.60889
		LYN_RAT	Q07014	Tyrosine-protein kinase Lyn	0.0340403	1.89074			CATA_RAT	P04762	Catalase	0.0553792	1.57523			EST1C_RAT	P10959	Carboxylesterase 1C	0.0534287	1.58012
		MLEC_RAT	Q5FVQ4	Malectin	0.0275191	1.86892			CAZA2_RAT	Q3T1K5	F-actin-capping protein subunit alpha-2	0.000163349	1.48928			ATPB_RAT	P10719	ATP synthase subunit beta, mitochondrial	0.00358288	1.55472
		LCAP_RAT	P97629	Leucyl-cystinyl aminopeptidase	0.0448631	1.78999			ACTS_RAT	P68136	Actin, alpha skeletal muscle	0.0166401	1.47642			MECR_RAT	Q9Z311	Enoyl-[acyl-carrier-protein] reductase, mitochondria	0.052277	1.44793
		ACADL_RAT	P15650	Long-chain specific acyl-CoA dehydrogenase, mitochondrial	0.00650403	1.75095			ELEVATED IN VAT OB VES							ELEVATED IN OBESE BROWN ADIPOSE TISSUE EVs
		ANPRC_RAT	P41740	Atrial natriuretic peptide receptor 3	0.0352488	1.5908			NHRF2_RAT	Q920G2	Na(+)/H(+) exchange regulatory cofactor NHE-RF2	0.034356	9.63843			UCP1_RAT	P04633	Mitochondrial brown fat uncoupling protein 1	0.0120685	4.37682
		AOC3_RAT	O08590	Membrane primary amine oxidase	0.0120927	1.58169			K2C7_RAT	Q6IG12	Keratin, type II cytoskeletal 7	0.0352388	4.40597			DPEP1_RAT	P31430	Dipeptidase 1	0.0029596	3.70646
									S10A4_RAT	P05942	Protein S100-A4	0.000846973	3.70122			PCKGC_RAT	P07379	Phosphoenolpyruvate carboxykinase, cytosolic [GTP]	0.0551537	3.42234
									PEBP1_RAT	P31044	Phosphatidylethanolamine-binding protein 1	0.0266131	3.48722			FAHD1_RAT	Q6AYQ8	Acylpyruvase FAHD1, mitochondrial	0.0009742	3.26111
									VDAC2_RAT	P81155	Voltage-dependent anion-selective channel protein 2	0.0299216	2.99735			FUCO_RAT	P17164	Tissue alpha-L-fucosidase	0.00947954	3.18259
									S10A6_RAT	P05964	Protein S100-A6	0.00276585	2.92771			REEP5_RAT	B2RZ37	Receptor expression-enhancing protein 5	0.00171865	3.06909
									ISOC1_RAT	Q6I7R3	Isochorismatase domain-containing protein 1	0.0165693	2.86599			CD9_RAT	P40241	CD9 antigen	0.0144894	3.02692
									S100B_RAT	P04631	Protein S100-B	0.017866	2.77552			UCRI_RAT	P20788	Cytochrome b-c1 complex subunit Rieske, mitochondrial	0.0271536	2.88981
									CLYBL_RAT	Q5I0K3	Citramalyl-CoA lyase, mitochondrial	0.0189992	2.66732			TERA_RAT	P46462	Transitional endoplasmic reticulum ATPase	0.00239958	2.74566
									DRS7B_RAT	Q5RJY4	Dehydrogenase/reductase SDR family member 7B	0.0269296	2.64924			2|RTN3_RA	Q6RJR6	Isoform 2 of Reticulon-3	0.00384459	2.72486
									UCP1_RAT	P04633	Mitochondrial brown fat uncoupling protein 1	0.05296	2.64211			SEC13_RAT	Q5XFW8	Protein SEC13 homolog	0.0398582	2.71544
									ALBU_RAT	P02770	Albumin	0.0383645	2.59358			AOC3_RAT	O08590	Membrane primary amine oxidase	0.0352358	2.69495
									ODBB_RAT	P35738	2-oxoisovalerate dehydrogenase subunit beta, mitochondrial	0.0287521	2.38911			TARG1_RAT	Q2MHH0	Trafficking regulator of GLUT4 1	0.0210316	2.67897
									ILEUA_RAT	Q4G075	Leukocyte elastase inhibitor A	0.0156685	2.32612			LEG5_RAT	P47967	Galectin-5	0.00742129	2.59255
									CBPQ_RAT	Q6IRK9	Carboxypeptidase Q	0.0487472	2.28604			GLPK_RAT	Q63060	Glycerol kinase	0.00169338	2.58648
									S10AB_RAT	Q6B345	Protein S100-A11	0.0297444	2.14796			CLH1_RAT	P11442	Clathrin heavy chain 1	0.00369051	2.56017
									VTDB_RAT	P04276	Vitamin D-binding protein	0.0309271	2.07643			ECI1_RAT	P23965	Enoyl-CoA delta isomerase 1, mitochondrial	0.016719	2.53704
									PURA_RAT	P86252	Transcriptional activator protein Pur-alpha (Fragments)	0.0213564	2.07172			PARVA_RAT	Q9HB97	Alpha-parvin	0.00451676	2.43132
									K2C8_RAT	Q10758	Keratin, type II cytoskeletal 8	0.00501994	2.05385			AT1B3_RAT	Q63377	Sodium/potassium-transporting ATPase subunit beta-3	0.00584829	2.41017
									HIBCH_RAT	Q5XIE6	3-hydroxyisobutyryl-CoA hydrolase, mitochondrial	0.0249469	2.0243			PP2AB_RAT	P62716	Serine/threonine-protein phosphatase 2A catalytic subunit beta isoform	0.00585219	2.39701
									SPTN1_RAT	P16086	Spectrin alpha chain, non-erythrocytic 1	0.00994294	1.94091			SUOX_RAT	Q07116	Sulfite oxidase, mitochondrial	0.0160042	2.39201
									MITOS_RAT	Q5RKI8	Mitochondrial potassium channel ATP-binding subunit	0.0373711	1.90472			CD36_RAT	Q07969	Platelet glycoprotein 4	0.00295261	2.37613
									NB5R1_RAT	Q5EB81	NADH-cytochrome b5 reductase 1	0.053417	1.8469			FAAA_RAT	P25093	Fumarylacetoacetase	0.000626631	2.35125
									HPT_RAT	P06866	Haptoglobin OS=Rattus norvegicus	0.0430056	1.79158			MVP_RAT	Q62667	Major vault protein	0.00379802	2.31196
									ACTN4_RAT	Q9QXQ0	Alpha-actinin-4	0.0322941	1.76075			HYEP_RAT	P07687	Epoxide hydrolase 1	0.0111888	2.30154
									PLEC_RAT	P30427	Plectin	0.00397303	1.737			NIT2_RAT	Q497B0	Omega-amidase NIT2	0.0123335	2.29828
									SCOT1_RAT	B2GV06	Succinyl-CoA:3-ketoacid coenzyme A transferase 1, mitochondrial	0.0296584	1.73308			GRIFN_RAT	O88644	Grifin	0.00564601	2.2922
									BASP1_RAT	Q05175	Brain acid soluble protein 1	0.0135953	1.71595			SAP_RAT	P10960	Prosaposin	0.00912807	2.28732
									LPPRC_RAT	Q5SGE0	Leucine-rich PPR motif-containing protein, mitochondrial	0.00112898	1.71203			5NTD_RAT	P21588	5'-nucleotidase	0.0192325	2.27435
									VIME_RAT	P31000	Vimentin	0.00913712	1.70357			PGAM1_RAT	P25113	Phosphoglycerate mutase 1	0.000907587	2.24089
									KNT2_RAT	P08932	T-kininogen 2	0.00467807	1.7034			DPP2_RAT	Q9EPB1	Dipeptidyl peptidase 2	0.000372402	2.2373
									COQ8A_RAT	Q5BJQ0	Atypical kinase COQ8A, mitochondrial	0.00459598	1.69007			MDHM_RAT	P04636	Malate dehydrogenase, mitochondrial	0.0473055	2.21612
									CYC_RAT	P62898	Cytochrome c, somatic	0.0525847	1.68139			PLPP3_RAT	P97544	Phospholipid phosphatase 3	0.0296303	2.20113
									HSPB1_RAT	P42930	Heat shock protein beta-1	0.0328315	1.66051			ACOC_RAT	Q63270	Cytoplasmic aconitate hydratase	0.00418013	2.19246
									RAB18_RAT	Q5EB77	Ras-related protein Rab-18	0.0554831	1.64884			SBP1_RAT	Q8VIF7	Methanethiol oxidase	0.0405844	2.19043
									IDH3A_RAT	Q99NA5	Isocitrate dehydrogenase [NAD] subunit alpha, mitochondrial	0.0199223	1.63116			PLBL1_RAT	Q5U2V4	Phospholipase B-like 1	0.00535406	2.16103
									CACP_RAT	Q704S8	Carnitine O-acetyltransferase	0.0204748	1.53129			LDHB_RAT	P42123	L-lactate dehydrogenase B chain	0.000226355	2.14647
									COPD_RAT	Q66H80	Coatomer subunit delta	0.0501553	1.47634			AP1B1_RAT	P52303	AP-1 complex subunit beta-1	0.0308106	1.97236
									VAT1_RAT	Q3MIE4	Synaptic vesicle membrane protein VAT-1 homolog	0.024752	1.46946			GPDA_RAT	O35077	Glycerol-3-phosphate dehydrogenase [NAD(+)], cytoplasmic	0.00800183	1.96676
									VINC_RAT	P85972	Vinculin	0.0117236	1.46743			RAC1_RAT	Q6RUV5	Ras-related C3 botulinum toxin substrate 1	0.0157352	1.96568
																RL10A_RAT	P62907	60S ribosomal protein L10a	0.00336293	1.96503
																ACOT2_RAT	O55171	Acyl-coenzyme A thioesterase 2, mitochondrial	0.00144195	1.9491
																UB2D2_RAT	P62839	Ubiquitin-conjugating enzyme E2 D2	0.00161865	1.94903
																LCAP_RAT	P97629	Leucyl-cystinyl aminopeptidase	0.012195	1.94277
																STRAP_RAT	Q5XIG8	Serine-threonine kinase receptor-associated protein	0.0450948	1.93426
																PDK1_RAT	Q63065	[Pyruvate dehydrogenase (acetyl-transferring)] kinase isozyme 1, mitochondrial	0.0123074	1.92164
																NEUL_RAT	P42676	Neurolysin, mitochondrial	0.00411942	1.9206
																TMM33_RAT	Q9Z142	Transmembrane protein 33	0.0351699	1.91574
																SAR1B_RAT	Q5HZY2	GTP-binding protein SAR1b	0.0167159	1.89701
																PGK1_RAT	P16617	Phosphoglycerate kinase 1	0.0400332	1.89449
																ACSL1_RAT	P18163	Long-chain-fatty-acid--CoA ligase 1	0.00488044	1.88123
																GSTT2_RAT	P30713	Glutathione S-transferase theta-2	0.00418706	1.85237
																LEG1_RAT	P11762	Galectin-1	0.00402453	1.85084
																RRAS_RAT	D3Z8L7	Ras-related protein R-Ras	0.0250734	1.81506
																AP2B1_RAT	P62944	AP-2 complex subunit beta	0.0439018	1.78495
																ENOA_RAT	P04764	Alpha-enolase	0.0400593	1.77896
																ALBU_RAT	P02770	Albumin	0.0294148	1.77889
																VINC_RAT	P85972	Vinculin	0.0510898	1.77885
																SAHH_RAT	P10760	Adenosylhomocysteinase	0.000445016	1.76683
																WDR1_RAT	Q5RKI0	WD repeat-containing protein 1	0.0444133	1.76674
																CBPQ_RAT	Q6IRK9	Carboxypeptidase Q	0.0207806	1.76247
																VTDB_RAT	P04276	Vitamin D-binding protein	0.00703381	1.76114
																CYB5_RAT	P00173	Cytochrome b5	0.0354972	1.75592
																S10AB_RAT	Q6B345	Protein S100-A11	0.0254811	1.74845
																1433G_RAT	P61983	14-3-3 protein gamma	0.0059891	1.74492
																MGST1_RAT	P08011	Microsomal glutathione S-transferase 1	0.0500379	1.74066
																CAH2_RAT	P27139	Carbonic anhydrase 2	0.0337637	1.71843
																CLYBL_RAT	Q5I0K3	Citramalyl-CoA lyase, mitochondrial	0.0420519	1.71205
																MDHC_RAT	O88989	Malate dehydrogenase, cytoplasmic	0.0109723	1.7047
																CPT1B_RAT	Q63704	Carnitine O-palmitoyltransferase 1	0.0160352	1.70242
																MIF_RAT	P30904	Macrophage migration inhibitory factor	0.000563575	1.69995
																6PGL_RAT	P85971	6-phosphogluconolactonase	0.0490583	1.68936
																THIKA_RAT	P21775	3-ketoacyl-CoA thiolase A, peroxisomal	0.0204091	1.67745
																F13A_RAT	O08619	Coagulation factor XIII A chain	0.0209455	1.67663
																PEPD_RAT	Q5I0D7	Xaa-Pro dipeptidase	0.049935	1.66194
																ANXA6_RAT	P48037	Annexin A6	0.0374316	1.6415
																TNNI2_RAT	P27768	Troponin I, fast skeletal muscle	0.0340993	1.63886
																COX41_RAT	P10888	Cytochrome c oxidase subunit 4 isoform 1, mitochondrial	0.0441424	1.63327
																CNDP2_RAT	Q6Q0N1	Cytosolic non-specific dipeptidase	0.0116708	1.61245
																GSTO1_RAT	Q9Z339	Glutathione S-transferase omega-1	0.0138116	1.58642
																CD14_RAT	Q63691	Monocyte differentiation antigen CD14	0.0215701	1.58514
																CAN2_RAT	Q07009	Calpain-2 catalytic subunit	0.00616321	1.57609
																CLC10_RAT	P49301	C-type lectin domain family 10 member A	0.0493696	1.55363
																FLOT1_RAT	Q9Z1E1	Flotillin-1	0.0150966	1.55313
																IDHC_RAT	P41562	Isocitrate dehydrogenase [NADP] cytoplasmic	0.00236018	1.55176
																TBA1B_RAT	Q6P9V9	Tubulin alpha-1B chain	0.0241531	1.54439
																AMPL_RAT	Q68FS4	Cytosol aminopeptidase	0.000417742	1.54362
																DPYL2_RAT	P47942	Dihydropyrimidinase-related protein 2	0.0253651	1.53153
																AK1A1_RAT	P51635	Aldo-keto reductase family 1 member A1	0.0364005	1.52545
																CALM3_RAT	P0DP31	Calmodulin-3	0.0268948	1.51829
																GSTP1_RAT	P04906	Glutathione S-transferase P	0.024362	1.48798
																CERU_RAT	P13635	Ceruloplasmin	0.0516746	1.47534
																KAP3_RAT	P12369	cAMP-dependent protein kinase type II-beta regulatory subunit	0.0449438	1.47305
																RLA0_RAT	P19945	60S acidic ribosomal protein P0	0.00485882	1.46738

## Sheet: SUPPL TABLE S10 DIA OB  TO LEAN
			OBESE EVS VS LEAN EVS ALL		OB BAT	OB VAT	OB SAT
			sp|Q64536|PDK2_RAT	[Pyruvate dehydrogenase (acetyl-transferring)] kinase isozyme 2, mitochondrial	1.7332
			sp|P35213|1433B_RAT	14-3-3 protein beta/alpha	1.62846	0.329485
			sp|P62260|1433E_RAT	14-3-3 protein epsilon	1.53555
			sp|P61983|1433G_RAT	14-3-3 protein gamma	3.08146	0.331789
			sp|P68255|1433T_RAT	14-3-3 protein theta		0.620441
			sp|P35738|ODBB_RAT	2-oxoisovalerate dehydrogenase subunit beta, mitochondrial	2.34332
			sp|O70351|HCD2_RAT	3-hydroxyacyl-CoA dehydrogenase type-2	2.13693
			sp|P29266|3HIDH_RAT	3-hydroxyisobutyrate dehydrogenase, mitochondrial	1.60831
			sp|Q5XIE6|HIBCH_RAT	3-hydroxyisobutyryl-CoA hydrolase, mitochondrial	5.65171
			sp|P13437|THIM_RAT	3-ketoacyl-CoA thiolase, mitochondrial	4.11777
			sp|P97532|THTM_RAT	3-mercaptopyruvate sulfurtransferase	2.32741
			sp|P63324|RS12_RAT	40S ribosomal protein S12			1.80951
			sp|P62278|RS13_RAT	40S ribosomal protein S13			2.52092
			sp|P62250|RS16_RAT	40S ribosomal protein S16	1.96316
			sp|P62271|RS18_RAT	40S ribosomal protein S18	1.81386
			sp|P62853|RS25_RAT	40S ribosomal protein S25	0.642441
			sp|P49242|RS3A_RAT	40S ribosomal protein S3a	2.23516
			sp|P29314|RS9_RAT	40S ribosomal protein S9	1.60974
			sp|P38983|RSSA_RAT	40S ribosomal protein SA	1.66389
			sp|Q794F9|4F2_RAT	4F2 cell-surface antigen heavy chain	0.441636		1.75465
			sp|Q9JLJ3|AL9A1_RAT	4-trimethylaminobutyraldehyde dehydrogenase	1.65981
			sp|Q63619|COQ7_RAT	5-demethoxyubiquinone hydroxylase, mitochondrial (Fragment)	3.16376
			sp|P21588|5NTD_RAT	5'-nucleotidase		1.76139
			sp|P63039|CH60_RAT	60 kDa heat shock protein, mitochondrial	6.64898
			sp|P19945|RLA0_RAT	60S acidic ribosomal protein P0	1.89634
			sp|P02401|RLA2_RAT	60S acidic ribosomal protein P2	0.370292
			sp|P62907|RL10A_RAT	60S ribosomal protein L10a	2.23185
			sp|P23358|RL12_RAT	60S ribosomal protein L12	2.51172
			sp|P12001|RL18_RAT	60S ribosomal protein L18	1.81637
			sp|P62718|RL18A_RAT	60S ribosomal protein L18a	2.60388
			sp|P21533|RL6_RAT	60S ribosomal protein L6	1.59328
			sp|P05426|RL7_RAT	60S ribosomal protein L7	1.51631
			sp|P85971|6PGL_RAT	6-phosphogluconolactonase	1.99089
			sp|P49911|AN32A_RAT	Acidic leucine-rich nuclear phosphoprotein 32 family member A		0.561159	1.52308
			sp|O55171|ACOT2_RAT	Acyl-coenzyme A thioesterase 2, mitochondrial	6.31537
			sp|Q6AYQ8|FAHD1_RAT	Acylpyruvase FAHD1, mitochondrial	10.5825
			sp|P10760|SAHH_RAT	Adenosylhomocysteinase	2.17174
			sp|P84083|ARF5_RAT	ADP-ribosylation factor 5	0.502905
			sp|Q8CG45|ARK72_RAT	Aflatoxin B1 aldehyde reductase member 2	2.18407
			sp|P25409|ALAT1_RAT	Alanine aminotransferase 1	1.64068
			sp|P02770|ALBU_RAT	Albumin			3.23137
			sp|Q5QE80|AOXC_RAT	Aldehyde oxidase 3	1.55158
			sp|D3ZF77|AK1CA_RAT	Aldo-keto reductase family 1 member C15	2.3981
			sp|P17475|A1AT_RAT	Alpha-1-antiproteinase			2.11446
			sp|P24090|FETUA_RAT	Alpha-2-HS-glycoprotein			2.07977
			sp|Q9QXQ0|ACTN4_RAT	Alpha-actinin-4		1.83094
			sp|Q64057|AL7A1_RAT	Alpha-aminoadipic semialdehyde dehydrogenase	1.7341
			sp|P04764|ENOA_RAT	Alpha-enolase	1.90003
			sp|P70473|AMACR_RAT	Alpha-methylacyl-CoA racemase	3.41831
			sp|Q66H12|NAGAB_RAT	Alpha-N-acetylgalactosaminidase	1.7836
			sp|Q68FT6|RHBG_RAT	Ammonium transporter Rh type B			2.31628
			sp|P47820|ACE_RAT	Angiotensin-converting enzyme			2.65138
			sp|P07150|ANXA1_RAT	Annexin A1			1.85714
			sp|Q07936|ANXA2_RAT	Annexin A2			1.83186
			sp|P55260|ANXA4_RAT	Annexin A4			1.8472
			sp|P14668|ANXA5_RAT	Annexin A5			2.50699
			sp|P48037|ANXA6_RAT	Annexin A6			2.13494
			sp|P52303|AP1B1_RAT	AP-1 complex subunit beta-1	1.73132
			sp|Q9JM53|AIFM1_RAT	Apoptosis-inducing factor 1, mitochondrial	2.5136
			sp|P13221|AATC_RAT	Aspartate aminotransferase, cytoplasmic	1.61602
			sp|P00507|AATM_RAT	Aspartate aminotransferase, mitochondrial	5.46359
			sp|Q0ZHH6|ATLA3_RAT	Atlastin-3	1.7178
			sp|D3ZAF6|ATPK_RAT	ATP synthase subunit f, mitochondrial	1.98325
			sp|P47858|PFKAM_RAT	ATP-dependent 6-phosphofructokinase, muscle type	2.26901
			sp|P41740|ANPRC_RAT	Atrial natriuretic peptide receptor 3			2.61168
			sp|P23562|B3AT_RAT	Band 3 anion transport protein		3.21666
			sp|P07151|B2MG_RAT	Beta-2-microglobulin	0.263778
			sp|P15429|ENOB_RAT	Beta-enolase	3.23279
			sp|O35567|PUR9_RAT	Bifunctional purine biosynthesis protein ATIC		0.653267
			sp|P47853|PGS1_RAT	Biglycan		2.51208
			sp|P0DP31|CALM3_RAT	Calmodulin-3		1.91054
			sp|P35565|CALX_RAT	Calnexin			1.61524
			sp|Q64537|CPNS1_RAT	Calpain small subunit 1		0.653753
			sp|P18418|CALR_RAT	Calreticulin			1.54782
			sp|P12369|KAP3_RAT	cAMP-dependent protein kinase type II-beta regulatory subunit	1.84555
			sp|B0BNN3|CAH1_RAT	Carbonic anhydrase 1		2.06535
			sp|P14141|CAH3_RAT	Carbonic anhydrase 3			2.12813
			sp|Q7TP52|CMBL_RAT	Carboxymethylenebutenolidase homolog	3.18048
			sp|Q6IRK9|CBPQ_RAT	Carboxypeptidase Q	1.65359
			sp|Q63704|CPT1B_RAT	Carnitine O-palmitoyltransferase 1, muscle isoform	1.81408
			sp|P24268|CATD_RAT	Cathepsin D	3.12071
			sp|Q6AY20|MPRD_RAT	Cation-dependent mannose-6-phosphate receptor			1.78329
			sp|P85125|CAVN1_RAT	Caveolae-associated protein 1		1.8471
			sp|P41350|CAV1_RAT	Caveolin-1	3.37952
			sp|Q2IBC5|CAV2_RAT	Caveolin-2	1.8302
			sp|Q9QZA6|CD151_RAT	CD151 antigen	0.308627		1.95305
			sp|P26051|CD44_RAT	CD44 antigen			1.75465
			sp|Q8CFN2|CDC42_RAT	Cell division control protein 42 homolog			2.00425
			sp|P13635|CERU_RAT	Ceruloplasmin			1.66752
			sp|Q6MG61|CLIC1_RAT	Chloride intracellular channel protein 1			1.61564
			sp|P50339|CMA1_RAT	Chymase		2.23408
			sp|Q8VHF5|CISY_RAT	Citrate synthase, mitochondrial	3.38548
			sp|P11442|CLH1_RAT	Clathrin heavy chain 1	1.72349
			sp|P13941|CO3A1_RAT	Collagen alpha-1(III) chain		1.63731
			sp|P02466|CO1A2_RAT	Collagen alpha-2(I) chain		2.16469
			sp|Q63135|CR1L_RAT	Complement component receptor 1-like protein			1.70944
			sp|H1UBN0|CPNE7_RAT	Copine-7			1.93078
			sp|P00564|KCRM_RAT	Creatine kinase M-type	3.67666
			sp|P32551|QCR2_RAT	Cytochrome b-c1 complex subunit 2, mitochondrial	1.75673
			sp|P20788|UCRI_RAT	Cytochrome b-c1 complex subunit Rieske, mitochondrial	5.96502
			sp|P10888|COX41_RAT	Cytochrome c oxidase subunit 4 isoform 1, mitochondrial	2.12049
			sp|P62898|CYC_RAT	Cytochrome c, somatic		1.68557
			sp|Q63270|ACOC_RAT	Cytoplasmic aconitate hydratase	3.32715
			sp|Q68FS4|AMPL_RAT	Cytosol aminopeptidase	2.02696
			sp|P28037|AL1L1_RAT	Cytosolic 10-formyltetrahydrofolate dehydrogenase	1.5105
			sp|Q5RJY4|DRS7B_RAT	Dehydrogenase/reductase SDR family member 7B		2.06198
			sp|Q62651|ECH1_RAT	Delta(3,5)-Delta(2,4)-dienoyl-CoA isomerase, mitochondrial	3.9291
			sp|P11348|DHPR_RAT	Dihydropteridine reductase	1.7645
			sp|P31430|DPEP1_RAT	Dipeptidase 1			2.33234
			sp|Q9EPB1|DPP2_RAT	Dipeptidyl peptidase 2	2.21982
			sp|Q641Y0|OST48_RAT	Dolichyl-diphosphooligosaccharide--protein glycosyltransferase 48 kDa subunit		2.34079
			sp|P97675|ENPP3_RAT	Ectonucleotide pyrophosphatase/phosphodiesterase family member 3			1.86532
			sp|Q4V8H8|EHD2_RAT	EH domain-containing protein 2	0.633033
			sp|Q99372|ELN_RAT	Elastin		5.15617
			sp|P13803|ETFA_RAT	Electron transfer flavoprotein subunit alpha, mitochondrial	2.16412
			sp|P62630|EF1A1_RAT	Elongation factor 1-alpha 1	0.524945
			sp|P52555|ERP29_RAT	Endoplasmic reticulum resident protein 29	1.90777
			sp|P23965|ECI1_RAT	Enoyl-CoA delta isomerase 1, mitochondrial	9.96898
			sp|P14604|ECHM_RAT	Enoyl-CoA hydratase, mitochondrial	4.40946
			sp|P07687|HYEP_RAT	Epoxide hydrolase 1	3.64148
			sp|P56571|ES1_RAT	ES1 protein homolog, mitochondrial	3.48168
			sp|Q6AYG5|ECHD1_RAT	Ethylmalonyl-CoA decarboxylase	3.49475
			sp|Q1JU68|EIF3A_RAT	Eukaryotic translation initiation factor 3 subunit A			2.25287
			sp|Q3T1J1|IF5A1_RAT	Eukaryotic translation initiation factor 5A-1	0.494269
			sp|Q3T1J1|IF5A1_RAT	Eukaryotic translation initiation factor 5A-1			1.72209
			sp|Q9Z1X1|ESYT1_RAT	Extended synaptotagmin-1			1.60919
			sp|P85845|FSCN1_RAT	Fascin		2.03697
			sp|P55053|FABP5_RAT	Fatty acid-binding protein 5	1.6537
			sp|P70623|FABP4_RAT	Fatty acid-binding protein, adipocyte	3.16825
			sp|P05065|ALDOA_RAT	Fructose-bisphosphate aldolase A	2.40203
			sp|P25093|FAAA_RAT	Fumarylacetoacetase	1.88824
			sp|B2RYW9|FAHD2_RAT	Fumarylacetoacetate hydrolase domain-containing protein 2	2.25666
			sp|P11762|LEG1_RAT	Galectin-1			1.62269
			sp|O70513|LG3BP_RAT	Galectin-3-binding protein		5.09997
			sp|Q63544|SYUG_RAT	Gamma-synuclein		2.96041
			sp|Q6P6V0|G6PI_RAT	Glucose-6-phosphate isomerase	1.96716
			sp|P09606|GLNA_RAT	Glutamine synthetase	1.63149
			sp|Q9QWE9|GGT5_RAT	Glutathione hydrolase 5 proenzyme			1.85449
			sp|Q9Z339|GSTO1_RAT	Glutathione S-transferase omega-1	2.15022
			sp|P04906|GSTP1_RAT	Glutathione S-transferase P	1.90745
			sp|P30713|GSTT2_RAT	Glutathione S-transferase theta-2	2.79166
			sp|P46413|GSHB_RAT	Glutathione synthetase	1.86512	0.550855
			sp|P04797|G3P_RAT	Glyceraldehyde-3-phosphate dehydrogenase	2.05179
			sp|Q63060|GLPK_RAT	Glycerol kinase	4.13284
			sp|Q4V8J4|GPAT3_RAT	Glycerol-3-phosphate acyltransferase 3	1.89824
			sp|O35077|GPDA_RAT	Glycerol-3-phosphate dehydrogenase [NAD(+)], cytoplasmic	3.03136
			sp|A2RRU1|GYS1_RAT	Glycogen [starch] synthase, muscle	4.24507
			sp|P09811|PYGL_RAT	Glycogen phosphorylase, liver form	3.84399
			sp|P09812|PYGM_RAT	Glycogen phosphorylase, muscle form	3.92656
			sp|O88644|GRIFN_RAT	Grifin	3.02598
			sp|P29411|KAD3_RAT	GTP:AMP phosphotransferase AK3, mitochondrial		3.1062
			sp|Q5HZY2|SAR1B_RAT	GTP-binding protein SAR1b		0.462817
			sp|P10824|GNAI1_RAT	Guanine nucleotide-binding protein G(i) subunit alpha-1			1.86575
			sp|P54311|GBB1_RAT	Guanine nucleotide-binding protein G(I)/G(S)/G(T) subunit beta-1			2.08909
			sp|P54313|GBB2_RAT	Guanine nucleotide-binding protein G(I)/G(S)/G(T) subunit beta-2			1.63486
			sp|P06866|HPT_RAT	Haptoglobin		1.67385
			sp|P42930|HSPB1_RAT	Heat shock protein beta-1		1.69017
			sp|P01946|HBA_RAT	Hemoglobin subunit alpha-1/2		2.06102
			sp|P02091|HBB1_RAT	Hemoglobin subunit beta-1		1.79461
			sp|P11517|HBB2_RAT	Hemoglobin subunit beta-2		2.17876
			sp|Q3SWU3|HNRDL_RAT	Heterogeneous nuclear ribonucleoprotein D-like	2.10191
			sp|P61980|HNRPK_RAT	Heterogeneous nuclear ribonucleoprotein K	0.646713
			sp|P05708|HXK1_RAT	Hexokinase-1		2.34839
			sp|P0CC09|H2A2A_RAT	Histone H2A type 2-A		5.89616
			sp|Q00715|H2B1_RAT	Histone H2B type 1		4.46275
			sp|Q6LED0|H31_RAT	Histone H3.1		4.82046
			sp|P62804|H4_RAT	Histone H4		6.83208
			sp|P50503|F10A1_RAT	Hsc70-interacting protein	0.6039
			sp|Q9WVK7|HCDH_RAT	Hydroxyacyl-coenzyme A dehydrogenase, mitochondrial	3.86113
			sp|P20760|IGG2A_RAT	Ig gamma-2A chain C region			2.05551
			sp|Q63258|ITA7_RAT	Integrin alpha-7			1.87442
			sp|P49134|ITB1_RAT	Integrin beta-1	0.559343		1.54505
			sp|Q711G3|IAH1_RAT	Isoamyl acetate-hydrolyzing esterase 1 homolog	1.76516
			sp|Q5U3Z3|ISOC2_RAT	Isochorismatase domain-containing protein 2	3.77459
			sp|O35303-2|DNM1L_RAT	Isoform 2 of Dynamin-1-like protein	1.60911
			sp|P84817-2|FIS1_RAT	Isoform 2 of Mitochondrial fission 1 protein	1.69691
			sp|Q6RJR6-2|RTN3_RAT	Isoform 2 of Reticulon-3	3.42293
			sp|Q9JK11-3|RTN4_RAT	Isoform C of Reticulon-4	3.26362
			sp|P14408-2|FUMH_RAT	Isoform Cytoplasmic of Fumarate hydratase, mitochondrial	3.88511
			sp|P08934-2|KNG1_RAT	Isoform LMW of Kininogen-1			2.6525
			sp|P11980-2|KPYM_RAT	Isoform M2 of Pyruvate kinase PKM	2.36121
			sp|Q9JHY1|JAM1_RAT	Junctional adhesion molecule A			2.0391
			sp|Q6IG12|K2C7_RAT	Keratin, type II cytoskeletal 7		3.89825
			sp|Q10758|K2C8_RAT	Keratin, type II cytoskeletal 8		1.66741
			sp|Q58FK9|KAT3_RAT	Kynurenine--oxoglutarate transaminase 3	2.59723
			sp|Q5SGE0|LPPRC_RAT	Leucine-rich PPR motif-containing protein, mitochondrial			1.52297
			sp|P97629|LCAP_RAT	Leucyl-cystinyl aminopeptidase			1.75359
			sp|Q4G075|ILEUA_RAT	Leukocyte elastase inhibitor A			1.80716
			sp|Q99MZ8|LASP1_RAT	LIM and SH3 domain protein 1			1.84831
			sp|P04642|LDHA_RAT	L-lactate dehydrogenase A chain	4.92829
			sp|P42123|LDHB_RAT	L-lactate dehydrogenase B chain	5.35822
			sp|P15650|ACADL_RAT	Long-chain specific acyl-CoA dehydrogenase, mitochondrial	3.85979
			sp|P27615|SCRB2_RAT	Lysosome membrane protein 2			1.67895
			sp|P30904|MIF_RAT	Macrophage migration inhibitory factor	2.22653	0.412415
			sp|Q62667|MVP_RAT	Major vault protein	5.95102
			sp|O88989|MDHC_RAT	Malate dehydrogenase, cytoplasmic	2.66909
			sp|P04636|MDHM_RAT	Malate dehydrogenase, mitochondrial	9.30739
			sp|Q5FVQ4|MLEC_RAT	Malectin			1.80235
			sp|P09650|MCPT1_RAT	Mast cell protease 1			4.59182
			sp|O08590|AOC3_RAT	Membrane primary amine oxidase			2.14188
			sp|P30120|TIMP1_RAT	Metalloproteinase inhibitor 1		2.91286
			sp|Q5XIT9|MCCB_RAT	Methylcrotonoyl-CoA carboxylase beta chain, mitochondrial	3.62099
			sp|P08011|MGST1_RAT	Microsomal glutathione S-transferase 1	1.581
			sp|P04633|UCP1_RAT	Mitochondrial brown fat uncoupling protein 1	6.22905
			sp|Q5RKI8|MITOS_RAT	Mitochondrial potassium channel ATP-binding subunit		1.57629
			sp|P63031|MPC1_RAT	Mitochondrial pyruvate carrier 1	8.29821
			sp|O35763|MOES_RAT	Moesin	0.395266
			sp|P53987|MOT1_RAT	Monocarboxylate transporter 1			1.8116
			sp|Q6VBQ5|MYADM_RAT	Myeloid-associated differentiation marker			1.57689
			sp|Q920G2|NHRF2_RAT	Na(+)/H(+) exchange regulatory cofactor NHE-RF2		3.3958
			sp|B0BNM1|NNRE_RAT	NAD(P)H-hydrate epimerase	2.13983
			sp|P19234|NDUV2_RAT	NADH dehydrogenase [ubiquinone] flavoprotein 2, mitochondrial	2.17828
			sp|P20070|NB5R3_RAT	NADH-cytochrome b5 reductase 3			5.41199
			sp|P00388|NCPR_RAT	NADPH--cytochrome P450 reductase	1.55375
			sp|P42676|NEUL_RAT	Neurolysin, mitochondrial	2.8019
			sp|Q63083|NUCB1_RAT	Nucleobindin-1	0.220063	2.63481
			sp|Q9R063|PRDX5_RAT	Peroxiredoxin-5, mitochondrial	2.03855
			sp|P07379|PCKGC_RAT	Phosphoenolpyruvate carboxykinase, cytosolic [GTP]	4.17432
			sp|P38652|PGM1_RAT	Phosphoglucomutase-1	2.49537
			sp|P16617|PGK1_RAT	Phosphoglycerate kinase 1	3.31968
			sp|P25113|PGAM1_RAT	Phosphoglycerate mutase 1	3.7452
			sp|Q5U2V4|PLBL1_RAT	Phospholipase B-like 1	4.38004
			sp|Q6QBQ4|PLS3_RAT	Phospholipid scramblase 3			1.60546
			sp|Q6AXS5|PAIRB_RAT	Plasminogen activator inhibitor 1 RNA-binding protein			1.7482
			sp|Q07969|CD36_RAT	Platelet glycoprotein 4			2.32424
			sp|P48679|LMNA_RAT	Prelamin-A/C		1.55592
			sp|P67779|PHB_RAT	Prohibitin	2.21753
			sp|Q9EQP5|PRELP_RAT	Prolargin	0.476266	1.58784
			sp|G3V928|LRP1_RAT	Prolow-density lipoprotein receptor-related protein 1			1.648
			sp|P14882|PCCA_RAT	Propionyl-CoA carboxylase alpha chain, mitochondrial	2.34592
			sp|P10960|SAP_RAT	Prosaposin	1.72383
			sp|Q62969|PTGIS_RAT	Prostacyclin synthase		1.91027
			sp|P48004|PSA7_RAT	Proteasome subunit alpha type-7			1.68012
			sp|P04785|PDIA1_RAT	Protein disulfide-isomerase	0.525668
			sp|P11598|PDIA3_RAT	Protein disulfide-isomerase A3	0.570126
			sp|Q63081|PDIA6_RAT	Protein disulfide-isomerase A6	0.620223	1.64961
			sp|Q6B345|S10AB_RAT	Protein S100-A11			1.77053
			sp|P05942|S10A4_RAT	Protein S100-A4		2.33521
			sp|P05964|S10A6_RAT	Protein S100-A6		2.09714
			sp|Q6P742|PLP2_RAT	Proteolipid protein 2			1.7353
			sp|P50399|GDIB_RAT	Rab GDP dissociation inhibitor beta		0.669521
			sp|P29826|HB2B_RAT	Rano class II histocompatibility antigen, B-1 beta chain			3.03263
			sp|Q6RUV5|RAC1_RAT	Ras-related C3 botulinum toxin substrate 1			1.9354
			sp|Q5EB77|RAB18_RAT	Ras-related protein Rab-18	1.57395
			sp|P62836|RAP1A_RAT	Ras-related protein Rap-1A			1.99082
			sp|D3Z8L7|RRAS_RAT	Ras-related protein R-Ras			1.57104
			sp|B2RZ37|REEP5_RAT	Receptor expression-enhancing protein 5	6.74624
			sp|P63245|RACK1_RAT	Receptor of activated protein C kinase 1	1.85922	0.500956
			sp|Q4G069|RMD1_RAT	Regulator of microtubule dynamics protein 1	2.9178
			sp|Q5XI73|GDIR1_RAT	Rho GDP-dissociation inhibitor 1			1.54951
			sp|P05544|SPA3L_RAT	Serine protease inhibitor A3L			2.3617
			sp|P09006|SPA3N_RAT	Serine protease inhibitor A3N		2.76107
			sp|P62716|PP2AB_RAT	Serine/threonine-protein phosphatase 2A catalytic subunit beta isoform	2.10548
			sp|Q5XIG8|STRAP_RAT	Serine-threonine kinase receptor-associated protein	1.82918
			sp|P12346|TRFE_RAT	Serotransferrin			3.05296
			sp|P29457|SERPH_RAT	Serpin H1			1.79175
			sp|Q68FP2|PON3_RAT	Serum paraoxonase/lactonase 3		2.06259
			sp|O54861|SORT_RAT	Sortilin			1.89979
			sp|P16086|SPTN1_RAT	Spectrin alpha chain, non-erythrocytic 1	1.6935
			sp|Q8CHN6|SGPL1_RAT	Sphingosine-1-phosphate lyase 1			1.71389
			sp|P11915|SCP2_RAT	Sterol carrier protein 2		2.07408
			sp|B2GV06|SCOT1_RAT	Succinyl-CoA:3-ketoacid coenzyme A transferase 1, mitochondrial	3.22403
			sp|Q07116|SUOX_RAT	Sulfite oxidase, mitochondrial	4.67909
			sp|P07895|SODM_RAT	Superoxide dismutase [Mn], mitochondrial	3.94843
			sp|Q9Z0V6|PRDX3_RAT	Thioredoxin-dependent peroxide reductase, mitochondrial	3.6995
			sp|P24329|THTR_RAT	Thiosulfate sulfurtransferase	2.935
			sp|P01830|THY1_RAT	Thy-1 membrane glycoprotein			2.29223
			sp|P17164|FUCO_RAT	Tissue alpha-L-fucosidase	3.42054
			sp|P08932|KNT2_RAT	T-kininogen 2			1.53107
			sp|Q5U1Z2|TPPC3_RAT	Trafficking protein particle complex subunit 3	1.87707
			sp|Q9EQS0|TALDO_RAT	Transaldolase	2.17782
			sp|P86252|PURA_RAT	Transcriptional activator protein Pur-alpha (Fragments)		2.32691
			sp|P61589|RHOA_RAT	Transforming protein RhoA			1.79715
			sp|Q5XFX0|TAGL2_RAT	Transgelin-2	0.497379
			sp|P46462|TERA_RAT	Transitional endoplasmic reticulum ATPase	2.72921
			sp|P50137|TKT_RAT	Transketolase	2.54673
			sp|Q5I0E7|TMED9_RAT	Transmembrane emp24 domain-containing protein 9			1.93527
			sp|Q5HZA9|T126A_RAT	Transmembrane protein 126A		2.37328
			sp|Q9Z142|TMM33_RAT	Transmembrane protein 33	1.93815
			sp|Q5XIP9|TMM43_RAT	Transmembrane protein 43			2.40603
			sp|P02767|TTHY_RAT	Transthyretin			2.10708
			sp|Q60587|ECHB_RAT	Trifunctional enzyme subunit beta, mitochondrial	2.71948
			sp|P48500|TPIS_RAT	Triosephosphate isomerase	2.74766
			sp|Q63610|TPM3_RAT	Tropomyosin alpha-3 chain		2.02814
			sp|P27768|TNNI2_RAT	Troponin I, fast skeletal muscle	1.67599
			sp|Q6P9V9|TBA1B_RAT	Tubulin alpha-1B chain	2.29026	0.465689
			sp|Q4KM49|SYYC_RAT	Tyrosine--tRNA ligase, cytoplasmic	2.08448
			sp|Q68FT1|COQ9_RAT	Ubiquinone biosynthesis protein COQ9, mitochondrial	3.60167
			sp|P62986|RL40_RAT	Ubiquitin-60S ribosomal protein L40	0.538986
			sp|P62839|UB2D2_RAT	Ubiquitin-conjugating enzyme E2 D2	2.2032
			sp|Q5U300|UBA1_RAT	Ubiquitin-like modifier-activating enzyme 1	1.56856
			sp|P08430|UD16_RAT	UDP-glucuronosyltransferase 1-6			2.01277
			sp|Q64550|UD11_RAT	UDP-glucuronosyltransferase 1A1			1.92464
			sp|Q63357|MYO1D_RAT	Unconventional myosin-Id		1.8458
			sp|P45953|ACADV_RAT	Very long-chain specific acyl-CoA dehydrogenase, mitochondrial	2.7325
			sp|Q6P7R8|DHB12_RAT	Very-long-chain 3-oxoacyl-CoA reductase	1.51824
			sp|P63045|VAMP2_RAT	Vesicle-associated membrane protein 2			1.74364
			sp|Q4KM74|SC22B_RAT	Vesicle-trafficking protein SEC22b	1.54828
			sp|P31000|VIME_RAT	Vimentin		2.19993
			sp|P85972|VINC_RAT	Vinculin	1.50011
			sp|Q6TEK4|VKOR1_RAT	Vitamin K epoxide reductase complex subunit 1		1.61532
			sp|Q9Z2L0|VDAC1_RAT	Voltage-dependent anion-selective channel protein 1	1.53668

## Sheet: SUPPL TABLE S11 OB BAT VS ALL
		Peak Name	Group	t-value	p-value	Log (p)	Mean 1	Mean 2	Median 1	Median 2	Sigma 1	Sigma 2	Delta	Fold Change	Log (Fold Change)
		sp|Q6AYQ8|FAHD1_RAT	Acylpyruvase FAHD1, mitochondrial OS=Rattus norvegicus OX=10116 GN=Fahd1 PE=1 SV=1	11.2392	1.38357e-10	-9.859	53558	5060.99	51273	1581.6	11440.8	7155.12	48497	10.5825	1.02459
		sp|P23965|ECI1_RAT	Enoyl-CoA delta isomerase 1, mitochondrial OS=Rattus norvegicus OX=10116 GN=Eci1 PE=1 SV=1	8.23427	3.64383e-08	-7.43844	967513	97052.3	954457	16240.4	316957	165134	870461	9.96898	0.998651
		sp|P04636|MDHM_RAT	Malate dehydrogenase, mitochondrial OS=Rattus norvegicus OX=10116 GN=Mdh2 PE=1 SV=2	6.98021	5.25195e-07	-6.27968	2.79293e+06	300077	2.85716e+06	32546.2	1.19713e+06	515740	2.49285e+06	9.30739	0.968828
		sp|P63031|MPC1_RAT	Mitochondrial pyruvate carrier 1 OS=Rattus norvegicus OX=10116 GN=Mpc1 PE=3 SV=1	4.10836	0.000463049	-3.33437	28491	3433.39	26570.6	812.174	24540.2	6963.6	25057.6	8.29821	0.918985
		sp|B2RZ37|REEP5_RAT	Receptor expression-enhancing protein 5 OS=Rattus norvegicus OX=10116 GN=Reep5 PE=1 SV=1	11.5037	8.90775e-11	-10.0502	161938	24004.1	164559	17872	38185.9	18018.3	137934	6.74624	0.829062
		sp|P63039|CH60_RAT	60 kDa heat shock protein, mitochondrial OS=Rattus norvegicus OX=10116 GN=Hspd1 PE=1 SV=1	6.38713	1.9934e-06	-5.70041	508397	76462.5	508401	25241.5	213242	102330	431935	6.64898	0.822755
		sp|O55171|ACOT2_RAT	Acyl-coenzyme A thioesterase 2, mitochondrial OS=Rattus norvegicus OX=10116 GN=Acot2 PE=1 SV=1	8.18283	4.0485e-08	-7.39271	224112	35486.8	228604	12520.9	31017.6	43577.3	188625	6.31537	0.800399
		sp|P04633|UCP1_RAT	Mitochondrial brown fat uncoupling protein 1 OS=Rattus norvegicus OX=10116 GN=Ucp1 PE=1 SV=2	8.59411	1.76144e-08	-7.75413	41621.1	6681.78	33953.7	5974.46	17493.4	3933.76	34939.3	6.22905	0.794422
		sp|P20788|UCRI_RAT	Cytochrome b-c1 complex subunit Rieske, mitochondrial OS=Rattus norvegicus OX=10116 GN=Uqcrfs1 PE=1 SV=2	7.51982	1.62382e-07	-6.78946	91431.1	15327.9	87401.9	10127.1	36853.3	13448.6	76103.2	5.96502	0.775612
		sp|Q62667|MVP_RAT	Major vault protein OS=Rattus norvegicus OX=10116 GN=Mvp PE=1 SV=4	8.95164	8.69966e-09	-8.0605	558872	93912	597510	52754.3	89332.2	95670.9	464961	5.95102	0.774592
		sp|Q5XIE6|HIBCH_RAT	3-hydroxyisobutyryl-CoA hydrolase, mitochondrial OS=Rattus norvegicus OX=10116 GN=Hibch PE=1 SV=2	6.02151	4.63501e-06	-5.33395	50354.8	8909.64	57627.6	5800.62	21214.9	10572.7	41445.1	5.65171	0.75218
		sp|P00507|AATM_RAT	Aspartate aminotransferase, mitochondrial OS=Rattus norvegicus OX=10116 GN=Got2 PE=1 SV=2	5.0714	4.43267e-05	-4.35333	309814	56705.2	335285	13058.9	88085.6	91591	253109	5.46359	0.737478
		sp|P42123|LDHB_RAT	L-lactate dehydrogenase B chain OS=Rattus norvegicus OX=10116 GN=Ldhb PE=1 SV=2	9.26365	4.7642e-09	-8.32201	677658	126471	669287	73935.7	81174.5	112355	551187	5.35822	0.729021
		sp|P04642|LDHA_RAT	L-lactate dehydrogenase A chain OS=Rattus norvegicus OX=10116 GN=Ldha PE=1 SV=1	5.4778	1.67033e-05	-4.7772	1.47339e+06	298965	1.29684e+06	146863	666866	327406	1.17442e+06	4.92829	0.692697
		sp|Q07116|SUOX_RAT	Sulfite oxidase, mitochondrial OS=Rattus norvegicus OX=10116 GN=Suox PE=1 SV=2	7.53731	1.56421e-07	-6.80571	16643.6	3557.01	17857.1	2397.62	4951.41	2786.39	13086.6	4.67909	0.670161
		sp|P14604|ECHM_RAT	Enoyl-CoA hydratase, mitochondrial OS=Rattus norvegicus OX=10116 GN=Echs1 PE=1 SV=1	3.69932	0.00125213	-2.90235	125261	28407.3	109341	10585.7	82510.7	39632.2	96853.5	4.40946	0.644386
		sp|Q5U2V4|PLBL1_RAT	Phospholipase B-like 1 OS=Rattus norvegicus OX=10116 GN=Plbd1 PE=2 SV=1	8.07616	5.04224e-08	-7.29738	19408.3	4431.08	19300.1	3591.04	3788.36	3317.82	14977.2	4.38004	0.641478
		sp|A2RRU1|GYS1_RAT	Glycogen [starch] synthase, muscle OS=Rattus norvegicus OX=10116 GN=Gys1 PE=1 SV=1	5.22668	3.04824e-05	-4.51595	2288.38	539.067	2329.31	503.742	1474.67	298.296	1749.31	4.24507	0.627885
		sp|P07379|PCKGC_RAT	Phosphoenolpyruvate carboxykinase, cytosolic [GTP] OS=Rattus norvegicus OX=10116 GN=Pck1 PE=1 SV=1	5.5679	1.34788e-05	-4.87035	6993.67	1675.4	6637.09	1640.85	4042.81	969.861	5318.27	4.17432	0.620586
		sp|Q63060|GLPK_RAT	Glycerol kinase OS=Rattus norvegicus OX=10116 GN=Gk PE=2 SV=1	11.3025	1.24438e-10	-9.90505	9552.88	2311.46	9007.52	2332.81	1966.46	986.792	7241.42	4.13284	0.616248
		sp|P13437|THIM_RAT	3-ketoacyl-CoA thiolase, mitochondrial OS=Rattus norvegicus OX=10116 GN=Acaa2 PE=1 SV=1	3.27423	0.00346749	-2.45999	833837	202497	863542	25342.3	222318	368370	631340	4.11777	0.614662
		sp|P07895|SODM_RAT	Superoxide dismutase [Mn], mitochondrial OS=Rattus norvegicus OX=10116 GN=Sod2 PE=1 SV=2	3.21735	0.0039665	-2.40159	163466	41400.3	160757	17726.2	91614.8	65041.9	122066	3.94843	0.596424
		sp|Q62651|ECH1_RAT	Delta(3,5)-Delta(2,4)-dienoyl-CoA isomerase, mitochondrial OS=Rattus norvegicus OX=10116 GN=Ech1 PE=1 SV=2	3.74548	0.00111975	-2.95088	38305.1	9749.08	35725.2	4649.03	18280.7	13099	28556	3.9291	0.594293
		sp|P09812|PYGM_RAT	Glycogen phosphorylase, muscle form OS=Rattus norvegicus OX=10116 GN=Pygm PE=1 SV=5	2.27031	0.0333317	-1.47714	231757	59023	227151	12961.3	248546	112199	172734	3.92656	0.594012
		sp|P14408-2|FUMH_RAT	Isoform Cytoplasmic of Fumarate hydratase, mitochondrial OS=Rattus norvegicus OX=10116 GN=Fh	4.0903	0.000483916	-3.31523	84528.6	21757.1	78974.8	8879	36125.7	26512.9	62771.5	3.88511	0.589403
		sp|Q9WVK7|HCDH_RAT	Hydroxyacyl-coenzyme A dehydrogenase, mitochondrial OS=Rattus norvegicus OX=10116 GN=Hadh PE=2 SV=1	3.61555	0.00153293	-2.81448	137897	35714.2	135255	9095.63	20743.2	54908.5	102183	3.86113	0.586714
		sp|P15650|ACADL_RAT	Long-chain specific acyl-CoA dehydrogenase, mitochondrial OS=Rattus norvegicus OX=10116 GN=Acadl PE=1 SV=1	3.02059	0.00628708	-2.20155	347670	90074.9	393969	11813.4	128226	159605	257595	3.85979	0.586564
		sp|P09811|PYGL_RAT	Glycogen phosphorylase, liver form OS=Rattus norvegicus OX=10116 GN=Pygl PE=1 SV=5	4.96118	5.78787e-05	-4.23748	97118.1	25264.9	84465.3	12602	40416.2	23487.9	71853.2	3.84399	0.584782
		sp|Q5U3Z3|ISOC2_RAT	Isochorismatase domain-containing protein 2 OS=Rattus norvegicus OX=10116 GN=Isoc2 PE=2 SV=1	3.94051	0.000697202	-3.15664	5306.4	1405.82	5709.52	649.134	1571.29	1841.73	3900.58	3.77459	0.57687
		sp|P25113|PGAM1_RAT	Phosphoglycerate mutase 1 OS=Rattus norvegicus OX=10116 GN=Pgam1 PE=1 SV=4	10.5834	4.26061e-10	-9.37053	94804.2	25313.5	92203.7	20179.5	8697.01	12428.1	69490.7	3.7452	0.573476
		sp|Q9Z0V6|PRDX3_RAT	Thioredoxin-dependent peroxide reductase, mitochondrial OS=Rattus norvegicus OX=10116 GN=Prdx3 PE=1 SV=2	3.57301	0.00169839	-2.76996	30247	8175.96	28703.3	4403.23	13307.4	10923	22071	3.6995	0.568143
		sp|P00564|KCRM_RAT	Creatine kinase M-type OS=Rattus norvegicus OX=10116 GN=Ckm PE=1 SV=2	2.41397	0.0245466	-1.61001	84305.9	22930	67698.1	8718.85	86236.5	36343.2	61375.9	3.67666	0.565454
		sp|P07687|HYEP_RAT	Epoxide hydrolase 1 OS=Rattus norvegicus OX=10116 GN=Ephx1 PE=1 SV=1	9.05392	7.13147e-09	-8.14682	32183.7	8838.07	32341.6	7704.73	9664.34	3303.69	23345.6	3.64148	0.561278
		sp|Q5XIT9|MCCB_RAT	Methylcrotonoyl-CoA carboxylase beta chain, mitochondrial OS=Rattus norvegicus OX=10116 GN=Mccc2 PE=2 SV=1	3.54174	0.00183104	-2.7373	54987.1	15185.7	59567.2	5313.55	20856	20463.4	39801.5	3.62099	0.558827
		sp|Q68FT1|COQ9_RAT	Ubiquinone biosynthesis protein COQ9, mitochondrial OS=Rattus norvegicus OX=10116 GN=Coq9 PE=1 SV=2	4.10285	0.000469311	-3.32854	24763.2	6875.47	26574.8	3855.91	12712.2	6917.25	17887.7	3.60167	0.556504
		sp|Q6AYG5|ECHD1_RAT	Ethylmalonyl-CoA decarboxylase OS=Rattus norvegicus OX=10116 GN=Echdc1 PE=1 SV=1	4.13013	0.00043908	-3.35746	34430.4	9852.06	30415	4695.46	12905	10506.7	24578.4	3.49475	0.543416
		sp|P56571|ES1_RAT	ES1 protein homolog, mitochondrial OS=Rattus norvegicus OX=10116 PE=1 SV=2	4.80998	8.35512e-05	-4.07805	12358.1	3549.47	14747.8	2089.21	5402.84	2887.08	8808.63	3.48168	0.541788
		sp|Q6RJR6-2|RTN3_RAT	Isoform 2 of Reticulon-3 OS=Rattus norvegicus OX=10116 GN=Rtn3	7.95004	6.54917e-08	-7.18381	6774.09	1979.03	6756.46	1837.04	1666.97	982.516	4795.06	3.42293	0.534398
		sp|P17164|FUCO_RAT	Tissue alpha-L-fucosidase OS=Rattus norvegicus OX=10116 GN=Fuca1 PE=1 SV=1	7.42498	1.9903e-07	-6.70108	10462.3	3058.66	9699.25	2945.38	3284.77	1460.77	7403.62	3.42054	0.534095
		sp|P70473|AMACR_RAT	Alpha-methylacyl-CoA racemase OS=Rattus norvegicus OX=10116 GN=Amacr PE=1 SV=3	5.04472	4.72805e-05	-4.32532	10273.1	3005.33	11409.2	2201.54	4297.22	2257.26	7267.82	3.41831	0.533812
		sp|Q8VHF5|CISY_RAT	Citrate synthase, mitochondrial OS=Rattus norvegicus OX=10116 GN=Cs PE=1 SV=1	2.83392	0.00966056	-2.015	570563	168532	567990	26534.7	143632	272799	402031	3.38548	0.529621
		sp|P41350|CAV1_RAT	Caveolin-1 OS=Rattus norvegicus OX=10116 GN=Cav1 PE=1 SV=3	3.65708	0.00138673	-2.85801	323787	95808.5	191812	81865.2	275680	54764.9	227978	3.37952	0.528855
		sp|Q63270|ACOC_RAT	Cytoplasmic aconitate hydratase OS=Rattus norvegicus OX=10116 GN=Aco1 PE=1 SV=1	7.45384	1.87054e-07	-6.72803	160712	48303.2	172625	47750.7	34543.1	26256.1	112409	3.32715	0.522073
		sp|P16617|PGK1_RAT	Phosphoglycerate kinase 1 OS=Rattus norvegicus OX=10116 GN=Pgk1 PE=1 SV=2	6.47613	1.62718e-06	-5.78856	102118	30761.5	98636	25415.7	26992.1	18802.8	71356.9	3.31968	0.521096
		sp|Q9JK11-3|RTN4_RAT	Isoform C of Reticulon-4 OS=Rattus norvegicus OX=10116 GN=Rtn4	6.17051	3.2801e-06	-5.48411	26109.3	8000.09	24496.8	6908.66	10871	3818.8	18109.2	3.26362	0.5137
		sp|P15429|ENOB_RAT	Beta-enolase OS=Rattus norvegicus OX=10116 GN=Eno3 PE=1 SV=3	4.06165	0.000518958	-3.28487	41617.9	12873.7	39341.8	9194.55	11634	13112.4	28744.3	3.23279	0.509578
		sp|B2GV06|SCOT1_RAT	Succinyl-CoA:3-ketoacid coenzyme A transferase 1, mitochondrial OS=Rattus norvegicus OX=10116 GN=Oxct1 PE=1 SV=1	4.75432	9.56656e-05	-4.01924	100220	31085.4	105042	19414.6	37146.8	24459.5	69134.9	3.22403	0.508399
		sp|Q7TP52|CMBL_RAT	Carboxymethylenebutenolidase homolog OS=Rattus norvegicus OX=10116 GN=Cmbl PE=2 SV=1	4.20235	0.000368078	-3.43406	5180.77	1628.93	4242.71	1513.04	2935.26	1181.88	3551.84	3.18048	0.502493
		sp|P70623|FABP4_RAT	Fatty acid-binding protein, adipocyte OS=Rattus norvegicus OX=10116 GN=Fabp4 PE=1 SV=3	5.84891	6.93983e-06	-5.15865	302691	95539	307943	89964.9	135202	44217.7	207152	3.16825	0.500819
		sp|Q63619|COQ7_RAT	5-demethoxyubiquinone hydroxylase, mitochondrial (Fragment) OS=Rattus norvegicus OX=10116 GN=Coq7 PE=2 SV=3	3.22963	0.00385323	-2.41418	8069.99	2550.75	9840.47	1292.22	4036.85	2949.39	5519.23	3.16376	0.500204
		sp|P24268|CATD_RAT	Cathepsin D OS=Rattus norvegicus OX=10116 GN=Ctsd PE=1 SV=1	5.56831	1.34658e-05	-4.87077	93128.2	29842	88156.8	20440.8	19061.1	21004.6	63286.2	3.12071	0.494254
		sp|P61983|1433G_RAT	14-3-3 protein gamma OS=Rattus norvegicus OX=10116 GN=Ywhag PE=1 SV=2	7.31836	2.50552e-07	-6.6011	42814.8	13894.3	43167.7	12519.1	7545.52	7161.32	28920.5	3.08146	0.488756
		sp|O35077|GPDA_RAT	Glycerol-3-phosphate dehydrogenase [NAD(+)], cytoplasmic OS=Rattus norvegicus OX=10116 GN=Gpd1 PE=1 SV=4	6.4638	1.6735e-06	-5.77637	70772.1	23346.6	74376	20053.2	15188.5	13090.1	47425.5	3.03136	0.481638
		sp|O88644|GRIFN_RAT	Grifin OS=Rattus norvegicus OX=10116 GN=Grifin PE=1 SV=1	6.78717	8.06739e-07	-6.09327	4194.16	1386.05	4336.18	1243.39	1060.6	695.04	2808.11	3.02598	0.480866
		sp|P24329|THTR_RAT	Thiosulfate sulfurtransferase OS=Rattus norvegicus OX=10116 GN=Tst PE=1 SV=3	3.01491	0.00637046	-2.19583	44758.3	15249.9	44812.6	9135.3	32317.1	14311.9	29508.5	2.935	0.467608
		sp|Q4G069|RMD1_RAT	Regulator of microtubule dynamics protein 1 OS=Rattus norvegicus OX=10116 GN=Rmdn1 PE=2 SV=1	4.55845	0.000154217	-3.81187	3048.31	1044.73	2893.17	813.2	1309.1	689.235	2003.58	2.9178	0.465056
		sp|P42676|NEUL_RAT	Neurolysin, mitochondrial OS=Rattus norvegicus OX=10116 GN=Nln PE=1 SV=1	5.04747	4.69669e-05	-4.32821	5483.72	1957.14	5444.27	1796.34	1079.18	1303.93	3526.58	2.8019	0.447453
		sp|P30713|GSTT2_RAT	Glutathione S-transferase theta-2 OS=Rattus norvegicus OX=10116 GN=Gstt2 PE=1 SV=3	6.119	3.69554e-06	-5.43232	10094.2	3615.84	9942.39	3166.46	1084.01	2034.89	6478.35	2.79166	0.445862
		sp|P48500|TPIS_RAT	Triosephosphate isomerase OS=Rattus norvegicus OX=10116 GN=Tpi1 PE=1 SV=2	5.14725	3.69099e-05	-4.43286	86718.7	31561	80191.3	23822.6	25503.5	18453	55157.8	2.74766	0.438963
		sp|P45953|ACADV_RAT	Very long-chain specific acyl-CoA dehydrogenase, mitochondrial OS=Rattus norvegicus OX=10116 GN=Acadvl PE=1 SV=1	2.66417	0.0141712	-1.84859	86365.6	31606.7	96593.4	13076.6	28739	38731.6	54758.8	2.7325	0.436561
		sp|P46462|TERA_RAT	Transitional endoplasmic reticulum ATPase OS=Rattus norvegicus OX=10116 GN=Vcp PE=1 SV=3	7.14622	3.64503e-07	-6.4383	148643	54463.8	152320	49144.7	34943.7	21853	94179.1	2.72921	0.436036
		sp|Q60587|ECHB_RAT	Trifunctional enzyme subunit beta, mitochondrial OS=Rattus norvegicus OX=10116 GN=Hadhb PE=1 SV=1	2.59607	0.0164883	-1.78282	55852.8	20538.1	53782.8	7439.16	15167.7	26036.2	35314.7	2.71948	0.434486
		sp|O88989|MDHC_RAT	Malate dehydrogenase, cytoplasmic OS=Rattus norvegicus OX=10116 GN=Mdh1 PE=1 SV=3	7.27829	2.73301e-07	-6.56336	132780	49747	127490	45742.8	24268.2	20232	83032.5	2.66909	0.426364
		sp|P62718|RL18A_RAT	60S ribosomal protein L18a OS=Rattus norvegicus OX=10116 GN=Rpl18a PE=2 SV=1	2.1018	0.047244	-1.32565	3578.99	1374.49	3510.43	800.429	3285.5	1594.26	2204.51	2.60388	0.41562
		sp|Q58FK9|KAT3_RAT	Kynurenine--oxoglutarate transaminase 3 OS=Rattus norvegicus OX=10116 GN=Kyat3 PE=2 SV=1	3.0313	0.00613263	-2.21235	5289.43	2036.56	5421.05	1489.73	1002.93	2070.19	3252.86	2.59723	0.414511
		sp|P50137|TKT_RAT	Transketolase OS=Rattus norvegicus OX=10116 GN=Tkt PE=1 SV=1	2.894	0.00842052	-2.07466	169713	66639.7	157760	37279.9	44720.9	67677.5	103073	2.54673	0.405982
		sp|Q9JM53|AIFM1_RAT	Apoptosis-inducing factor 1, mitochondrial OS=Rattus norvegicus OX=10116 GN=Aifm1 PE=1 SV=1	3.65812	0.00138325	-2.8591	35471.8	14111.9	38640.2	7819.86	7906.4	11032.8	21359.9	2.5136	0.400297
		sp|P23358|RL12_RAT	60S ribosomal protein L12 OS=Rattus norvegicus OX=10116 GN=Rpl12 PE=2 SV=1	5.70723	9.689e-06	-5.01372	59903.7	23849.7	62442.8	21896.6	6796.57	12113.4	36054	2.51172	0.39997
		sp|P38652|PGM1_RAT	Phosphoglucomutase-1 OS=Rattus norvegicus OX=10116 GN=Pgm1 PE=1 SV=2	2.69866	0.0131179	-1.88214	15680.3	6283.75	16458	4114.96	9175.14	5788.04	9396.53	2.49537	0.397135
		sp|P05065|ALDOA_RAT	Fructose-bisphosphate aldolase A OS=Rattus norvegicus OX=10116 GN=Aldoa PE=1 SV=2	2.9291	0.00776795	-2.10969	162422	67618.4	148172	48749.7	68024.5	57554.9	94803.3	2.40203	0.380579
		sp|D3ZF77|AK1CA_RAT	Aldo-keto reductase family 1 member C15 OS=Rattus norvegicus OX=10116 GN=Akr1c15 PE=1 SV=1	2.74518	0.0118144	-1.92759	4896.61	2041.87	5373.64	1332.97	1543.35	1948.79	2854.74	2.3981	0.379866
		sp|P11980-2|KPYM_RAT	Isoform M2 of Pyruvate kinase PKM OS=Rattus norvegicus OX=10116 GN=Pkm	4.54639	0.000158823	-3.79909	16981.8	7192	16643.9	6153.93	4239.8	3880.47	9789.82	2.36121	0.373135
		sp|P14882|PCCA_RAT	Propionyl-CoA carboxylase alpha chain, mitochondrial OS=Rattus norvegicus OX=10116 GN=Pcca PE=1 SV=3	2.66258	0.0142214	-1.84706	26986.8	11503.7	26663	5807.05	3942.63	11316.3	15483.1	2.34592	0.370312
		sp|P35738|ODBB_RAT	2-oxoisovalerate dehydrogenase subunit beta, mitochondrial OS=Rattus norvegicus OX=10116 GN=Bckdhb PE=1 SV=3	2.34237	0.0286163	-1.54339	2879.3	1228.73	1954.05	1006.6	2927.96	750.238	1650.57	2.34332	0.369831
		sp|P97532|THTM_RAT	3-mercaptopyruvate sulfurtransferase OS=Rattus norvegicus OX=10116 GN=Mpst PE=1 SV=3	2.1338	0.0442554	-1.35403	22960.2	9865.11	19653.8	5859.51	13067.2	10881.4	13095.1	2.32741	0.366874
		sp|Q6P9V9|TBA1B_RAT	Tubulin alpha-1B chain OS=Rattus norvegicus OX=10116 GN=Tuba1b PE=1 SV=1	5.82844	7.28163e-06	-5.13777	12544.3	5477.25	13148.8	5167.27	2582.43	2149.75	7067.07	2.29026	0.359884
		sp|P47858|PFKAM_RAT	ATP-dependent 6-phosphofructokinase, muscle type OS=Rattus norvegicus OX=10116 GN=Pfkm PE=1 SV=3	3.45463	0.00225656	-2.64655	7439.11	3278.58	7349.34	3162.91	4200.19	1677.08	4160.54	2.26901	0.355836
		sp|B2RYW9|FAHD2_RAT	Fumarylacetoacetate hydrolase domain-containing protein 2 OS=Rattus norvegicus OX=10116 GN=Fahd2 PE=1 SV=1	2.50859	0.0199882	-1.69923	3311.28	1467.34	3747.57	821.58	1018.32	1386.23	1843.94	2.25666	0.353465
		sp|P49242|RS3A_RAT	40S ribosomal protein S3a OS=Rattus norvegicus OX=10116 GN=Rps3a PE=1 SV=2	4.09051	0.000483661	-3.31546	1575.78	704.995	1753.72	704.038	608.533	341.232	870.784	2.23516	0.349309
		sp|P62907|RL10A_RAT	60S ribosomal protein L10a OS=Rattus norvegicus OX=10116 GN=Rpl10a PE=1 SV=2	4.74289	9.83663e-05	-4.00715	23568.5	10560.1	22373.6	10428.8	3945.83	5155.18	13008.4	2.23185	0.348664
		sp|P30904|MIF_RAT	Macrophage migration inhibitory factor OS=Rattus norvegicus OX=10116 GN=Mif PE=1 SV=4	4.95855	5.82496e-05	-4.23471	26274.1	11800.5	26675.6	11252.1	2139.59	5671.14	14473.6	2.22653	0.347628
		sp|Q9EPB1|DPP2_RAT	Dipeptidyl peptidase 2 OS=Rattus norvegicus OX=10116 GN=Dpp7 PE=1 SV=1	4.51674	0.000170749	-3.76764	9670.02	4356.22	9767.17	4286.11	846.541	2286.68	5313.8	2.21982	0.346318
		sp|P67779|PHB_RAT	Prohibitin OS=Rattus norvegicus OX=10116 GN=Phb PE=1 SV=1	5.25826	2.82535e-05	-4.54893	20746.1	9355.48	18622	8773.56	6683.85	3325.32	11390.6	2.21753	0.345869
		sp|P62839|UB2D2_RAT	Ubiquitin-conjugating enzyme E2 D2 OS=Rattus norvegicus OX=10116 GN=Ube2d2 PE=1 SV=1	5.88519	6.37356e-06	-5.19562	4412.03	2002.55	4460.4	2132.46	605.007	767.566	2409.48	2.2032	0.343055
		sp|Q8CG45|ARK72_RAT	Aflatoxin B1 aldehyde reductase member 2 OS=Rattus norvegicus OX=10116 GN=Akr7a2 PE=1 SV=2	4.21103	0.000360359	-3.44326	5206.72	2383.95	4673.82	2035.71	1902.96	1078.2	2822.77	2.18407	0.339267
		sp|P19234|NDUV2_RAT	NADH dehydrogenase [ubiquinone] flavoprotein 2, mitochondrial OS=Rattus norvegicus OX=10116 GN=Ndufv2 PE=1 SV=2	2.52012	0.0194902	-1.71018	10225.3	4694.2	11322.4	3578.01	4844.49	3858.26	5531.06	2.17828	0.338113
		sp|Q9EQS0|TALDO_RAT	Transaldolase OS=Rattus norvegicus OX=10116 GN=Taldo1 PE=1 SV=2	3.44194	0.00232616	-2.63336	45565	20922.3	47719.5	16857.4	7477.04	13748.3	24642.7	2.17782	0.338022
		sp|P10760|SAHH_RAT	Adenosylhomocysteinase OS=Rattus norvegicus OX=10116 GN=Ahcy PE=1 SV=3	4.6117	0.000135427	-3.86829	29274.5	13479.7	29480.2	12084.7	1924.9	6685	15794.7	2.17174	0.336808
		sp|P13803|ETFA_RAT	Electron transfer flavoprotein subunit alpha, mitochondrial OS=Rattus norvegicus OX=10116 GN=Etfa PE=1 SV=4	2.28807	0.0321079	-1.49339	47602.8	21996.3	47573.6	11277.2	5687.3	21870	25606.4	2.16412	0.335282
		sp|Q9Z339|GSTO1_RAT	Glutathione S-transferase omega-1 OS=Rattus norvegicus OX=10116 GN=Gsto1 PE=1 SV=2	3.71616	0.00120213	-2.92005	7277.08	3384.34	7385.89	2984.77	940.85	2023.71	3892.74	2.15022	0.332484
		sp|B0BNM1|NNRE_RAT	NAD(P)H-hydrate epimerase OS=Rattus norvegicus OX=10116 GN=Naxe PE=2 SV=1	3.58241	0.00166038	-2.77979	3810.59	1780.8	3624.82	1521.09	947.082	1047.6	2029.8	2.13983	0.330378
		sp|O70351|HCD2_RAT	3-hydroxyacyl-CoA dehydrogenase type-2 OS=Rattus norvegicus OX=10116 GN=Hsd17b10 PE=1 SV=3	2.38193	0.0262966	-1.5801	10625.5	4972.31	10604.4	3158.79	1747.27	4610.72	5653.19	2.13693	0.329791
		sp|P10888|COX41_RAT	Cytochrome c oxidase subunit 4 isoform 1, mitochondrial OS=Rattus norvegicus OX=10116 GN=Cox4i1 PE=1 SV=1	6.54787	1.38259e-06	-5.85931	11638.7	5488.69	10316.6	5330.92	3465.5	1228.25	6150.01	2.12049	0.326436
		sp|P62716|PP2AB_RAT	Serine/threonine-protein phosphatase 2A catalytic subunit beta isoform OS=Rattus norvegicus OX=10116 GN=Ppp2cb PE=2 SV=1	4.74943	9.68119e-05	-4.01407	13142.3	6241.92	12316.2	6213.29	3192.39	2556.95	6900.34	2.10548	0.323352
		sp|Q3SWU3|HNRDL_RAT	Heterogeneous nuclear ribonucleoprotein D-like OS=Rattus norvegicus OX=10116 GN=Hnrnpdl PE=1 SV=1	3.26176	0.0035714	-2.44716	3425.45	1629.69	3192.17	1324.44	1483.41	906.879	1795.76	2.10191	0.322613
		sp|Q4KM49|SYYC_RAT	Tyrosine--tRNA ligase, cytoplasmic OS=Rattus norvegicus OX=10116 GN=Yars1 PE=2 SV=3	2.37248	0.0268343	-1.57131	2858.18	1371.17	2831.81	1068.15	1982.64	946.346	1487.01	2.08448	0.318997
		sp|P04797|G3P_RAT	Glyceraldehyde-3-phosphate dehydrogenase OS=Rattus norvegicus OX=10116 GN=Gapdh PE=1 SV=3	3.34669	0.00291957	-2.53468	201567	98239.3	198436	79906.4	92695.9	48191.6	103327	2.05179	0.312133
		sp|Q9R063|PRDX5_RAT	Peroxiredoxin-5, mitochondrial OS=Rattus norvegicus OX=10116 GN=Prdx5 PE=1 SV=1	4.07258	0.000505296	-3.29645	29888.1	14661.4	30132.3	15031.9	6751.81	6837.77	15226.6	2.03855	0.309322
		sp|Q68FS4|AMPL_RAT	Cytosol aminopeptidase OS=Rattus norvegicus OX=10116 GN=Lap3 PE=1 SV=1	6.11125	3.7625e-06	-5.42452	49016.7	24182.3	49690.1	22993.2	3057.56	7890.57	24834.4	2.02696	0.306846
		sp|P85971|6PGL_RAT	6-phosphogluconolactonase OS=Rattus norvegicus OX=10116 GN=Pgls PE=1 SV=1	4.70426	0.00010807	-3.96629	5041.44	2532.25	5477.62	2604.98	1389.11	890.728	2509.19	1.99089	0.299048
		sp|D3ZAF6|ATPK_RAT	ATP synthase subunit f, mitochondrial OS=Rattus norvegicus OX=10116 GN=Atp5mf PE=1 SV=1	2.7602	0.0114204	-1.94232	2326.94	1173.29	1747.61	1123.64	1406.73	601.48	1153.64	1.98325	0.297378
		sp|Q6P6V0|G6PI_RAT	Glucose-6-phosphate isomerase OS=Rattus norvegicus OX=10116 GN=Gpi PE=1 SV=1	3.41996	0.00245163	-2.61055	17126.7	8706.28	15375.2	7386.62	7159.34	3912.08	8420.38	1.96716	0.29384
		sp|P62250|RS16_RAT	40S ribosomal protein S16 OS=Rattus norvegicus OX=10116 GN=Rps16 PE=1 SV=2	3.91148	0.000748257	-3.12595	18779.2	9565.77	18154.2	7870.35	5838.91	4003.91	9213.41	1.96316	0.292957
		sp|Q9Z142|TMM33_RAT	Transmembrane protein 33 OS=Rattus norvegicus OX=10116 GN=Tmem33 PE=2 SV=1	3.99959	0.000603742	-3.21915	2970.73	1532.76	2858.03	1556.08	735.755	642.981	1437.96	1.93815	0.287388
		sp|P52555|ERP29_RAT	Endoplasmic reticulum resident protein 29 OS=Rattus norvegicus OX=10116 GN=Erp29 PE=1 SV=2	2.30927	0.0307004	-1.51286	9974.76	5228.49	9527.33	4387.65	7765.7	2604.29	4746.27	1.90777	0.280526
		sp|P04906|GSTP1_RAT	Glutathione S-transferase P OS=Rattus norvegicus OX=10116 GN=Gstp1 PE=1 SV=2	4.58658	0.000143985	-3.84168	17998.5	9435.91	17651.9	8546	3396.93	3410.27	8562.63	1.90745	0.280454
		sp|P04764|ENOA_RAT	Alpha-enolase OS=Rattus norvegicus OX=10116 GN=Eno1 PE=1 SV=4	3.97779	0.000636691	-3.19607	82891.8	43626.7	80367.4	41399.9	9577.25	19015.7	39265.1	1.90003	0.27876
		sp|Q4V8J4|GPAT3_RAT	Glycerol-3-phosphate acyltransferase 3 OS=Rattus norvegicus OX=10116 GN=Gpat3 PE=1 SV=1	2.97316	0.00701723	-2.15383	1071.81	564.63	1027.77	550.933	237.9	321.521	507.175	1.89824	0.278352
		sp|P19945|RLA0_RAT	60S acidic ribosomal protein P0 OS=Rattus norvegicus OX=10116 GN=Rplp0 PE=1 SV=2	5.59896	1.25204e-05	-4.90238	34925.9	18417.5	34284.2	17751.8	4178.62	5549.5	16508.4	1.89634	0.277917
		sp|P25093|FAAA_RAT	Fumarylacetoacetase OS=Rattus norvegicus OX=10116 GN=Fah PE=1 SV=1	2.8904	0.00849038	-2.07107	14426.5	7640.15	13793.9	7126.33	2359.5	4516.36	6786.32	1.88824	0.276058
		sp|Q5U1Z2|TPPC3_RAT	Trafficking protein particle complex subunit 3 OS=Rattus norvegicus OX=10116 GN=Trappc3 PE=2 SV=1	3.69185	0.00127497	-2.8945	3622.49	1929.86	3673.97	1933.51	669.736	860.513	1692.63	1.87707	0.273481
		sp|P46413|GSHB_RAT	Glutathione synthetase OS=Rattus norvegicus OX=10116 GN=Gss PE=1 SV=1	3.88514	0.000797765	-3.09812	7549.46	4047.7	6956.82	3924.6	2024.47	1577.46	3501.76	1.86512	0.270707
		sp|P63245|RACK1_RAT	Receptor of activated protein C kinase 1 OS=Rattus norvegicus OX=10116 GN=Rack1 PE=1 SV=3	3.63134	0.00147562	-2.83102	17813.2	9581.02	17059.7	9317.96	3909.19	4174.03	8232.17	1.85922	0.26933
		sp|P12369|KAP3_RAT	cAMP-dependent protein kinase type II-beta regulatory subunit OS=Rattus norvegicus OX=10116 GN=Prkar2b PE=1 SV=3	4.60238	0.00013854	-3.85842	22467	12173.6	22364.7	11223.2	2277.47	4299.68	10293.4	1.84555	0.266126
		sp|Q2IBC5|CAV2_RAT	Caveolin-2 OS=Rattus norvegicus OX=10116 GN=Cav2 PE=1 SV=2	2.20602	0.0381271	-1.41877	13956.5	7625.65	9058.12	7188.43	12180.5	2891.53	6330.8	1.8302	0.262498
		sp|Q5XIG8|STRAP_RAT	Serine-threonine kinase receptor-associated protein OS=Rattus norvegicus OX=10116 GN=Strap PE=1 SV=1	2.63466	0.015135	-1.82002	1623.87	887.756	1555.24	798.181	366.438	529.234	736.11	1.82918	0.262256
		sp|P12001|RL18_RAT	60S ribosomal protein L18 OS=Rattus norvegicus OX=10116 GN=Rpl18 PE=1 SV=2	2.80312	0.0103619	-1.98456	10377.8	5713.51	9116.07	5224.28	3468.48	2964.3	4664.31	1.81637	0.259203
		sp|Q63704|CPT1B_RAT	Carnitine O-palmitoyltransferase 1, muscle isoform OS=Rattus norvegicus OX=10116 GN=Cpt1b PE=1 SV=1	4.7713	9.17932e-05	-4.03719	8930.49	4922.86	8977.64	4621.62	1743.86	1497.61	4007.63	1.81408	0.258658
		sp|P62271|RS18_RAT	40S ribosomal protein S18 OS=Rattus norvegicus OX=10116 GN=Rps18 PE=1 SV=3	3.90895	0.000752871	-3.12328	13830.8	7625.07	13663.1	6979.71	4595.93	2528.35	6205.72	1.81386	0.258603
		sp|Q66H12|NAGAB_RAT	Alpha-N-acetylgalactosaminidase OS=Rattus norvegicus OX=10116 GN=Naga PE=2 SV=1	2.61266	0.015893	-1.79879	2358.48	1322.31	2715.97	1040.19	1014.17	666.837	1036.17	1.7836	0.251298
		sp|Q711G3|IAH1_RAT	Isoamyl acetate-hydrolyzing esterase 1 homolog OS=Rattus norvegicus OX=10116 GN=Iah1 PE=2 SV=2	2.37909	0.0264576	-1.57745	3622.72	2052.35	3595.39	1894.47	1553.85	1140.35	1570.37	1.76516	0.246783
		sp|P11348|DHPR_RAT	Dihydropteridine reductase OS=Rattus norvegicus OX=10116 GN=Qdpr PE=1 SV=1	3.425	0.00242228	-2.61578	9056.39	5132.56	9021.83	4922.9	1558.97	2163.8	3923.82	1.7645	0.246621
		sp|P32551|QCR2_RAT	Cytochrome b-c1 complex subunit 2, mitochondrial OS=Rattus norvegicus OX=10116 GN=Uqcrc2 PE=1 SV=2	2.50003	0.0203659	-1.6911	45147.9	25699.9	45343.5	20769	11260.8	14613.1	19448	1.75673	0.244706
		sp|Q64057|AL7A1_RAT	Alpha-aminoadipic semialdehyde dehydrogenase OS=Rattus norvegicus OX=10116 GN=Aldh7a1 PE=1 SV=2	2.94023	0.00757147	-2.12082	13679.9	7888.76	13619.3	6442.46	2062.87	3781.7	5791.13	1.7341	0.239074
		sp|Q64536|PDK2_RAT	[Pyruvate dehydrogenase (acetyl-transferring)] kinase isozyme 2, mitochondrial OS=Rattus norvegicus OX=10116 GN=Pdk2 PE=1 SV=1	2.6985	0.0131227	-1.88198	1423.22	821.149	1351.27	728.883	481.909	394.286	602.07	1.7332	0.23885
		sp|P52303|AP1B1_RAT	AP-1 complex subunit beta-1 OS=Rattus norvegicus OX=10116 GN=Ap1b1 PE=1 SV=1	2.88622	0.00857208	-2.06691	1837.01	1061.05	2034.1	987.829	625.827	465.983	775.966	1.73132	0.238378
		sp|P10960|SAP_RAT	Prosaposin OS=Rattus norvegicus OX=10116 GN=Psap PE=1 SV=1	2.45205	0.0226072	-1.64575	18126.7	10515.4	18537.7	9828.15	5138.58	5746.3	7611.38	1.72383	0.236495
		sp|P11442|CLH1_RAT	Clathrin heavy chain 1 OS=Rattus norvegicus OX=10116 GN=Cltc PE=1 SV=3	2.98648	0.00680437	-2.16721	113095	65619.8	111745	61867.3	29074.8	29015.4	47475.6	1.72349	0.23641
		sp|Q0ZHH6|ATLA3_RAT	Atlastin-3 OS=Rattus norvegicus OX=10116 GN=Atl3 PE=2 SV=2	3.95378	0.000675039	-3.17067	2700.88	1572.29	3121.77	1627.91	991.171	399.204	1128.59	1.7178	0.234973
		sp|P84817-2|FIS1_RAT	Isoform 2 of Mitochondrial fission 1 protein OS=Rattus norvegicus OX=10116 GN=Fis1	2.85628	0.0091799	-2.03716	1172.46	690.939	1133.88	691.416	406.512	289.137	481.522	1.69691	0.229659
		sp|P16086|SPTN1_RAT	Spectrin alpha chain, non-erythrocytic 1 OS=Rattus norvegicus OX=10116 GN=Sptan1 PE=1 SV=2	3.77445	0.00104381	-2.98138	25049.9	14791.8	26517.5	14818.6	5911.25	4794.91	10258.1	1.6935	0.228785
		sp|P27768|TNNI2_RAT	Troponin I, fast skeletal muscle OS=Rattus norvegicus OX=10116 GN=Tnni2 PE=1 SV=2	2.58588	0.0168644	-1.77303	2123.34	1266.92	2123.01	1064.97	489.031	620.964	856.422	1.67599	0.224271
		sp|Q6AYQ4|TM109_RAT	Transmembrane protein 109 OS=Rattus norvegicus OX=10116 GN=Tmem109 PE=2 SV=1	2.05355	0.0520952	-1.2832	4950.43	2962	5352.32	2640.02	1888.95	1747.96	1988.44	1.67132	0.223058
		sp|P38983|RSSA_RAT	40S ribosomal protein SA OS=Rattus norvegicus OX=10116 GN=Rpsa PE=1 SV=3	2.79263	0.0106115	-1.97422	28829.1	17326.3	28695.3	14382.7	4831.37	7861.11	11502.8	1.66389	0.221125
		sp|Q9JLJ3|AL9A1_RAT	4-trimethylaminobutyraldehyde dehydrogenase OS=Rattus norvegicus OX=10116 GN=Aldh9a1 PE=1 SV=1	3.43945	0.00234002	-2.63078	32282	19449.2	32116.1	17394	6993.75	6782.78	12832.8	1.65981	0.220058
		sp|P55053|FABP5_RAT	Fatty acid-binding protein 5 OS=Rattus norvegicus OX=10116 GN=Fabp5 PE=1 SV=3	2.27976	0.0326751	-1.48578	826.838	499.992	615.731	463.488	493.659	202.125	326.846	1.6537	0.218458
		sp|Q6IRK9|CBPQ_RAT	Carboxypeptidase Q OS=Rattus norvegicus OX=10116 GN=Cpq PE=1 SV=1	3.01483	0.00637164	-2.19575	27411	16576.6	26710.3	18085.9	2471.2	6991.54	10834.4	1.65359	0.218429
		sp|P25409|ALAT1_RAT	Alanine aminotransferase 1 OS=Rattus norvegicus OX=10116 GN=Gpt PE=1 SV=2	2.42406	0.024018	-1.61946	7805.1	4757.25	7952.5	4066.64	2771.55	2211.06	3047.86	1.64068	0.215023
		sp|P09606|GLNA_RAT	Glutamine synthetase OS=Rattus norvegicus OX=10116 GN=Glul PE=1 SV=3	2.52084	0.0194596	-1.71087	26477	16228.8	25101	14194.9	3525.56	7863.07	10248.2	1.63149	0.212583
		sp|P35213|1433B_RAT	14-3-3 protein beta/alpha OS=Rattus norvegicus OX=10116 GN=Ywhab PE=1 SV=3	2.32388	0.0297642	-1.52631	2528.01	1552.39	2408.31	1680.72	788.001	763.034	975.615	1.62846	0.211777
		sp|P13221|AATC_RAT	Aspartate aminotransferase, cytoplasmic OS=Rattus norvegicus OX=10116 GN=Got1 PE=1 SV=3	2.39988	0.0253025	-1.59684	4192.66	2594.44	3856.05	2569.7	1934.09	1058.83	1598.22	1.61602	0.208446
		sp|P29314|RS9_RAT	40S ribosomal protein S9 OS=Rattus norvegicus OX=10116 GN=Rps9 PE=1 SV=4	2.70109	0.0130466	-1.8845	6436.03	3998.17	5893.04	3978.17	1565.46	1660.45	2437.86	1.60974	0.206757
		sp|O35303-2|DNM1L_RAT	Isoform 2 of Dynamin-1-like protein OS=Rattus norvegicus OX=10116 GN=Dnm1l	2.67425	0.0138552	-1.85839	2058.95	1279.56	1970.5	1421.61	594.445	521.573	779.391	1.60911	0.206585
		sp|P29266|3HIDH_RAT	3-hydroxyisobutyrate dehydrogenase, mitochondrial OS=Rattus norvegicus OX=10116 GN=Hibadh PE=1 SV=3	2.13662	0.0440001	-1.35655	12249.9	7616.67	13109.6	6549.45	2416.95	4150.58	4633.27	1.60831	0.206369
		sp|P21533|RL6_RAT	60S ribosomal protein L6 OS=Rattus norvegicus OX=10116 GN=Rpl6 PE=1 SV=5	2.12346	0.0452014	-1.34485	10621.3	6666.3	11725.4	5996.62	2739.54	3493.4	3954.96	1.59328	0.202291
		sp|P08011|MGST1_RAT	Microsomal glutathione S-transferase 1 OS=Rattus norvegicus OX=10116 GN=Mgst1 PE=1 SV=3	2.34096	0.0287028	-1.54208	7326.81	4634.28	6497.61	4564.92	2289.49	2068.43	2692.53	1.581	0.198933
		sp|Q5EB77|RAB18_RAT	Ras-related protein Rab-18 OS=Rattus norvegicus OX=10116 GN=Rab18 PE=2 SV=1	2.29368	0.0317296	-1.49854	8737.4	5551.27	7923.89	4965.62	2013.45	2609.09	3186.13	1.57395	0.19699
		sp|Q5U300|UBA1_RAT	Ubiquitin-like modifier-activating enzyme 1 OS=Rattus norvegicus OX=10116 GN=Uba1 PE=1 SV=1	3.59603	0.00160679	-2.79404	14836.2	9458.47	15075.4	9014.24	3579.82	2570.66	5377.73	1.56856	0.195502
		sp|P00388|NCPR_RAT	NADPH--cytochrome P450 reductase OS=Rattus norvegicus OX=10116 GN=Por PE=1 SV=3	2.12368	0.045181	-1.34504	12340.2	7942.21	12828.1	7063.01	4291.2	3693.97	4397.98	1.55375	0.191381
		sp|Q5QE80|AOXC_RAT	Aldehyde oxidase 3 OS=Rattus norvegicus OX=10116 GN=Aox3 PE=1 SV=1	2.51821	0.0195718	-1.70837	1491.88	961.524	1474.42	932.843	355.199	388.942	530.355	1.55158	0.190773
		sp|Q4KM74|SC22B_RAT	Vesicle-trafficking protein SEC22b OS=Rattus norvegicus OX=10116 GN=Sec22b PE=1 SV=3	2.12721	0.0448566	-1.34817	2381.01	1537.84	2625.03	1400.33	977.627	674.904	843.173	1.54828	0.189851
		sp|Q9Z2L0|VDAC1_RAT	Voltage-dependent anion-selective channel protein 1 OS=Rattus norvegicus OX=10116 GN=Vdac1 PE=1 SV=4	3.33949	0.00297002	-2.52724	17674.8	11501.9	15996.2	11444	5627.92	2861.2	6172.88	1.53668	0.186584
		sp|P62260|1433E_RAT	14-3-3 protein epsilon OS=Rattus norvegicus OX=10116 GN=Ywhae PE=1 SV=1	3.56522	0.00173053	-2.76182	22724.2	14798.7	21680.3	14476.4	3975.73	4071.58	7925.51	1.53555	0.186265
		sp|Q6P7R8|DHB12_RAT	Very-long-chain 3-oxoacyl-CoA reductase OS=Rattus norvegicus OX=10116 GN=Hsd17b12 PE=2 SV=1	2.81545	0.0100754	-1.99674	3129.06	2060.98	3090.93	1984.43	483.518	720.107	1068.08	1.51824	0.18134
		sp|P05426|RL7_RAT	60S ribosomal protein L7 OS=Rattus norvegicus OX=10116 GN=Rpl7 PE=1 SV=2	2.43568	0.023423	-1.63036	8457.92	5577.97	7904.39	5193	3413.2	1885.9	2879.95	1.51631	0.180787
		sp|P28037|AL1L1_RAT	Cytosolic 10-formyltetrahydrofolate dehydrogenase OS=Rattus norvegicus OX=10116 GN=Aldh1l1 PE=1 SV=3	2.20331	0.038342	-1.41633	12103.6	8012.95	12350.6	6892.81	4946.01	3072.62	4090.6	1.5105	0.17912
		sp|P85972|VINC_RAT	Vinculin OS=Rattus norvegicus OX=10116 GN=Vcl PE=1 SV=1	3.08387	0.00542582	-2.26554	43939.2	29290.6	43026.1	30662.8	12474.1	7906.76	14648.6	1.50011	0.176124
		sp|P62703|RS4X_RAT	40S ribosomal protein S4, X isoform OS=Rattus norvegicus OX=10116 GN=Rps4x PE=2 SV=2	2.19967	0.0386334	-1.41304	12964.6	8690.6	11436.4	8184.62	4808.62	3304.57	4273.96	1.49179	0.173708
		sp|P51635|AK1A1_RAT	Aldo-keto reductase family 1 member A1 OS=Rattus norvegicus OX=10116 GN=Akr1a1 PE=1 SV=2	3.35876	0.00283692	-2.54715	19237.3	12904.4	19409.2	12790.9	3373.56	3453.17	6332.92	1.49076	0.173407
		sp|P43884|PLIN1_RAT	Perilipin-1 OS=Rattus norvegicus OX=10116 GN=Plin1 PE=1 SV=1	2.04365	0.0531435	-1.27455	20334.3	13653.9	21294	12119.7	3876.55	6234.46	6680.35	1.48926	0.172971
		sp|Q8VIF7|SBP1_RAT	Methanethiol oxidase OS=Rattus norvegicus OX=10116 GN=Selenbp1 PE=1 SV=1	2.10375	0.0470567	-1.32738	29647.6	20074.6	24834.4	18808.3	12157.4	7522.08	9572.94	1.47687	0.169342
		sp|P21775|THIKA_RAT	3-ketoacyl-CoA thiolase A, peroxisomal OS=Rattus norvegicus OX=10116 GN=Acaa1a PE=1 SV=3	2.07728	0.0496559	-1.30403	5812.12	4038.12	5745.58	3972.9	400.093	1670.22	1774	1.43932	0.158156
		sp|Q5FVN0|MBOA5_RAT	Lysophospholipid acyltransferase 5 OS=Rattus norvegicus OX=10116 GN=Lpcat3 PE=2 SV=1	2.22733	0.0364719	-1.43804	1875.29	1324.28	1893.32	1280.01	660.79	408.98	551.008	1.41608	0.151088
		sp|P47942|DPYL2_RAT	Dihydropyrimidinase-related protein 2 OS=Rattus norvegicus OX=10116 GN=Dpysl2 PE=1 SV=1	3.03193	0.00612362	-2.21299	77379.5	54890.7	76082.9	53411.4	8719.46	14154.2	22488.8	1.4097	0.149127
		sp|O08619|F13A_RAT	Coagulation factor XIII A chain OS=Rattus norvegicus OX=10116 GN=F13a1 PE=2 SV=3	2.27724	0.032849	-1.48348	9662.09	6877.48	10021	5899.31	1576.97	2319.15	2784.62	1.40489	0.147642
		sp|Q6AYT3|RTCB_RAT	RNA-splicing ligase RtcB homolog OS=Rattus norvegicus OX=10116 GN=Rtcb PE=2 SV=1	2.12814	0.0447707	-1.34901	1095.26	799.092	1126.38	821.501	330.359	239.833	296.168	1.37063	0.13692
		sp|O88767|PARK7_RAT	Parkinson disease protein 7 homolog OS=Rattus norvegicus OX=10116 GN=Park7 PE=1 SV=1	2.38041	0.0263825	-1.57868	6707.69	5127.57	6142.87	5409.05	1437.99	1172.26	1580.13	1.30816	0.116662
		sp|P85108|TBB2A_RAT	Tubulin beta-2A chain OS=Rattus norvegicus OX=10116 GN=Tubb2a PE=1 SV=1	-2.07521	0.0498653	-1.3022	4601.24	6176.11	4926.75	5872.84	2117.11	1230.92	-1574.87	0.745006	-0.12784
		sp|P05197|EF2_RAT	Elongation factor 2 OS=Rattus norvegicus OX=10116 GN=Eef2 PE=1 SV=4	-2.01425	0.0563696	-1.24895	22427.4	31255.2	20598.7	30690.8	4191.56	8447.5	-8827.75	0.717559	-0.144142
		sp|P61980|HNRPK_RAT	Heterogeneous nuclear ribonucleoprotein K OS=Rattus norvegicus OX=10116 GN=Hnrnpk PE=1 SV=1	-2.13633	0.0440265	-1.35629	5833.02	9019.5	5646.34	9335.11	1065.56	2899.58	-3186.47	0.646713	-0.189288
		sp|P62853|RS25_RAT	40S ribosomal protein S25 OS=Rattus norvegicus OX=10116 GN=Rps25 PE=2 SV=1	-2.39102	0.0257889	-1.58857	6900	10740.3	6876.93	9848.82	246.907	3153.88	-3840.29	0.642441	-0.192167
		sp|Q4V8H8|EHD2_RAT	EH domain-containing protein 2 OS=Rattus norvegicus OX=10116 GN=Ehd2 PE=1 SV=1	-2.32381	0.0297683	-1.52625	18424.6	29105.2	18209	27800.9	3547.98	8918.88	-10680.6	0.633033	-0.198573
		sp|Q7TPB1|TCPD_RAT	T-complex protein 1 subunit delta OS=Rattus norvegicus OX=10116 GN=Cct4 PE=2 SV=3	-2.04898	0.0525771	-1.2792	2637.98	4252.48	2388.48	4165.48	587.883	1530.29	-1614.5	0.620339	-0.207371
		sp|Q63081|PDIA6_RAT	Protein disulfide-isomerase A6 OS=Rattus norvegicus OX=10116 GN=Pdia6 PE=1 SV=2	-2.24647	0.0350417	-1.45542	22834	36815.8	23441.7	36692.8	3864.15	12130.7	-13981.8	0.620223	-0.207452
		sp|P50503|F10A1_RAT	Hsc70-interacting protein OS=Rattus norvegicus OX=10116 GN=St13 PE=1 SV=1	-2.38581	0.0260789	-1.58371	3635.89	6020.69	3841.44	6159.08	970.985	1925.49	-2384.8	0.6039	-0.219035
		sp|P11598|PDIA3_RAT	Protein disulfide-isomerase A3 OS=Rattus norvegicus OX=10116 GN=Pdia3 PE=1 SV=2	-2.62321	0.0155251	-1.80897	21146.7	37091.3	23066.4	35138.7	7257.98	11587.9	-15944.6	0.570126	-0.244029
		sp|P49134|ITB1_RAT	Integrin beta-1 OS=Rattus norvegicus OX=10116 GN=Itgb1 PE=2 SV=1	-2.12129	0.0454025	-1.34292	15798.5	28244.7	16266	30310.2	5603.21	11309.8	-12446.2	0.559343	-0.252321
		sp|P15865|H14_RAT	Histone H1.4 OS=Rattus norvegicus OX=10116 GN=H1-4 PE=1 SV=3	-2.0337	0.0542171	-1.26586	31436.4	56985.8	31486.7	52667.6	1520.43	24674	-25549.4	0.551652	-0.258334
		sp|P62986|RL40_RAT	Ubiquitin-60S ribosomal protein L40 OS=Rattus norvegicus OX=10116 GN=Uba52 PE=1 SV=2	-2.27195	0.0332171	-1.47864	25321	46979.1	25144.1	43857.3	3082.33	18688	-21658	0.538986	-0.268423
		sp|P04785|PDIA1_RAT	Protein disulfide-isomerase OS=Rattus norvegicus OX=10116 GN=P4hb PE=1 SV=2	-2.7338	0.0121214	-1.91645	10755.4	20460.4	11129.1	20179.5	2506.24	6902.88	-9705.02	0.525668	-0.279289
		sp|P62630|EF1A1_RAT	Elongation factor 1-alpha 1 OS=Rattus norvegicus OX=10116 GN=Eef1a1 PE=2 SV=1	-3.40096	0.00256541	-2.59084	46218.8	88045.1	45846	91099.1	17664.1	23119.3	-41826.2	0.524945	-0.279886
		sp|P84083|ARF5_RAT	ADP-ribosylation factor 5 OS=Rattus norvegicus OX=10116 GN=Arf5 PE=1 SV=2	-2.4822	0.0211732	-1.67421	459.825	914.337	449.047	886.679	184.345	352.198	-454.513	0.502905	-0.298514
		sp|Q5XFX0|TAGL2_RAT	Transgelin-2 OS=Rattus norvegicus OX=10116 GN=Tagln2 PE=1 SV=1	-2.36641	0.0271855	-1.56566	3409.36	6854.65	3448.32	6064.92	964.078	2834.52	-3445.29	0.497379	-0.303313
		sp|Q3T1J1|IF5A1_RAT	Eukaryotic translation initiation factor 5A-1 OS=Rattus norvegicus OX=10116 GN=Eif5a PE=1 SV=3	-2.64552	0.0147731	-1.83053	2752.72	5569.28	3156.19	5573.19	1373.42	2019.16	-2816.56	0.494269	-0.306037
		sp|Q9EQP5|PRELP_RAT	Prolargin OS=Rattus norvegicus OX=10116 GN=Prelp PE=2 SV=1	-2.70842	0.0128336	-1.89165	4915.15	10320.2	5297.24	9871.44	1049.4	3898.4	-5405.04	0.476266	-0.322151
		sp|Q794F9|4F2_RAT	4F2 cell-surface antigen heavy chain OS=Rattus norvegicus OX=10116 GN=Slc3a2 PE=1 SV=1	-2.25936	0.034107	-1.46716	3527.59	7987.55	3630.38	8075.93	2440.05	3754.94	-4459.97	0.441636	-0.354936
		sp|P04157|PTPRC_RAT	Receptor-type tyrosine-protein phosphatase C OS=Rattus norvegicus OX=10116 GN=Ptprc PE=1 SV=2	-2.03378	0.0542077	-1.26594	1464.59	3336.52	1166.63	3710.92	868.741	1774.99	-1871.93	0.438958	-0.357577
		sp|Q9QZA2|PDC6I_RAT	Programmed cell death 6-interacting protein OS=Rattus norvegicus OX=10116 GN=Pdcd6ip PE=1 SV=2	-2.00811	0.057065	-1.24363	1306.63	3250.26	1489.94	3526.16	686.145	1881.87	-1943.63	0.402007	-0.395766
		sp|O35763|MOES_RAT	Moesin OS=Rattus norvegicus OX=10116 GN=Msn PE=1 SV=3	-2.85145	0.00928175	-2.03237	20893	52858	16367.4	55541.5	9838.51	21673.5	-31965	0.395266	-0.40311
		sp|P02401|RLA2_RAT	60S acidic ribosomal protein P2 OS=Rattus norvegicus OX=10116 GN=Rplp2 PE=1 SV=2	-2.22972	0.0362908	-1.4402	508.334	1372.79	316.846	1367.17	461.324	739.285	-864.458	0.370292	-0.431455
		sp|O70199|UGDH_RAT	UDP-glucose 6-dehydrogenase OS=Rattus norvegicus OX=10116 GN=Ugdh PE=1 SV=1	-2.01998	0.0557279	-1.25393	1068.59	3062.55	903.616	2560	564.151	1926.3	-1993.97	0.34892	-0.457274
		sp|Q9QZA6|CD151_RAT	CD151 antigen OS=Rattus norvegicus OX=10116 GN=Cd151 PE=1 SV=2	-2.07946	0.0494378	-1.30594	446.665	1447.26	490.25	1393.38	159.004	943.219	-1000.6	0.308627	-0.510567
		sp|P07151|B2MG_RAT	Beta-2-microglobulin OS=Rattus norvegicus OX=10116 GN=B2m PE=1 SV=1	-2.42516	0.0239615	-1.62049	3346.29	12686	2864.06	13042.7	1221.83	7550.43	-9339.71	0.263778	-0.578761
		sp|Q63083|NUCB1_RAT	Nucleobindin-1 OS=Rattus norvegicus OX=10116 GN=Nucb1 PE=1 SV=1	-2.31415	0.0303845	-1.51735	627.019	2849.27	615.647	3202.48	116.134	1886.02	-2222.26	0.220063	-0.657454
